# Supplementary material for: Leaf Blight in Ilex verticillata Caused by Alternaria alternata: Mechanisms of Antioxidant Defense, Phytohormone Crosstalk, and Oxidative Stress Responses
Source: Plants (Basel). 2025 Oct 3;14(19):3057. doi: 10.3390/plants14193057 (PMC12526423; doi:10.3390/plants14193057)
Supplement: Supplementary file 1 [file plants-14-03057-s001.zip]

Archive with 3 entries (3 files):
- Supplementary Table S1 All_gene_expression.xls
- Supplementary Table S2 (Raw Hormone data).xlsx
- Supplementary Figures.docx
