# Supplementary material for: Leaf Blight in Ilex verticillata Caused by Alternaria alternata: Mechanisms of Antioxidant Defense, Phytohormone Crosstalk, and Oxidative Stress Responses
Source: Plants (Basel). 2025 Oct 3;14(19):3057. doi: 10.3390/plants14193057 (PMC12526423; doi:10.3390/plants14193057)
Supplement: Supplementary file 1 [file plants-14-03057-s001.zip › Supplementary Table S1 All_gene_expression.xls]

#ID	RsA0d-1_count	RsA0d-1_FPKM	RsA0d-2_count	RsA0d-2_FPKM	RsA0d-3_count	RsA0d-3_FPKM	RsA12d-1_count	RsA12d-1_FPKM	RsA12d-2_count	RsA12d-2_FPKM	RsA12d-3_count	RsA12d-3_FPKM	RsA19d-1_count	RsA19d-1_FPKM	RsA19d-2_count	RsA19d-2_FPKM	RsA19d-3_count	RsA19d-3_FPKM	RsA3d-1_count	RsA3d-1_FPKM	RsA3d-2_count	RsA3d-2_FPKM	RsA3d-3_count	RsA3d-3_FPKM	RsP0d-1_count	RsP0d-1_FPKM	RsP0d-2_count	RsP0d-2_FPKM	RsP0d-3_count	RsP0d-3_FPKM
TRINITY_DN0_c0_g1	1818	108.70	1841	114.27	2144	109.25	1908	101.92	1656	102.81	1801	99.58	2091	109.91	1871	109.95	1914	106.32	1711	89.16	1781	103.91	1806	106.89	1910	120.74	1780	130.15	2054	130.48
TRINITY_DN0_c1_g1	1352	43.13	1170	39.61	1456	40.35	1461	45.92	1281	45.57	1437	46.41	1551	48.88	1235	44.55	1319	43.42	1469	41.12	1328	40.05	1286	40.50	1309	42.36	1027	42.16	1256	50.17
TRINITY_DN10000_c0_g1	6077	261.92	5742	253.76	6941	252.47	5618	211.73	5049	223.27	5769	226.65	5715	217.55	4850	205.76	5303	210.64	7920	308.18	7367	314.40	7526	314.78	6882	308.36	5548	279.60	6420	284.32
TRINITY_DN10000_c0_g2	944	45.35	795	40.21	1065	44.06	2521	108.64	2403	121.31	2694	120.22	1966	83.84	1663	80.19	1926	86.81	562	24.14	521	24.97	557	26.53	1079	54.05	848	49.06	928	46.86
TRINITY_DN10000_c1_g1	13	0.49	11	0.44	18	0.58	26	0.88	17	0.67	26	0.90	31	1.03	25	0.95	16	0.56	21	0.71	19	0.71	14	0.52	5	0.20	7	0.32	11	0.43
TRINITY_DN10001_c0_g1	1259	36.95	1168	35.17	1452	36.85	1790	44.30	1580	43.10	1760	44.79	2043	48.13	1604	44.39	1862	48.77	1187	30.37	1045	28.47	1080	31.07	1335	40.97	952	29.92	1122	31.51
TRINITY_DN10001_c1_g1	0	0.00	1	1.10	0	0.00	0	0.00	2	2.58	0	0.00	2	2.14	0	0.00	0	0.00	2	1.49	0	0.00	0	0.00	0	0.00	0	0.00	0	0.00
TRINITY_DN10001_c3_g1	0	0.00	0	0.00	0	0.00	0	0.00	0	0.00	0	0.00	0	0.00	0	0.00	0	0.00	0	0.00	0	0.00	0	0.00	0	0.00	0	0.00	0	0.00
TRINITY_DN10002_c0_g1	544	19.99	492	11.49	662	16.28	830	16.79	632	14.58	721	19.21	882	17.44	798	21.70	782	18.19	439	13.41	490	11.23	492	10.88	440	15.14	380	10.67	434	17.46
TRINITY_DN10002_c0_g2	21	3.92	13	2.22	24	2.96	15	2.55	8	0.93	21	3.16	16	2.80	9	1.67	19	3.40	18	2.47	12	2.00	13	2.39	14	3.20	12	3.07	37	5.96
TRINITY_DN10003_c0_g1	54	5.03	48	4.62	52	4.12	2	0.16	1	0.10	2	0.17	12	0.99	3	0.27	11	0.94	44	3.55	19	1.75	33	3.08	8	0.78	1	0.11	7	0.68
TRINITY_DN10004_c0_g1	608	27.11	544	26.12	575	22.33	656	26.31	529	25.31	714	29.87	800	31.65	673	29.78	760	31.30	562	23.08	537	24.57	508	23.12	478	22.93	473	26.13	594	28.62
TRINITY_DN10005_c0_g1	283	8.71	252	8.18	329	8.68	273	7.53	297	9.62	367	10.46	292	7.99	235	7.33	284	8.22	274	7.67	267	8.22	299	9.13	225	7.24	198	7.35	221	7.13
TRINITY_DN10005_c0_g2	211	8.08	213	8.61	209	7.33	772	27.03	710	28.74	868	29.93	706	23.07	533	20.39	653	23.46	429	14.81	399	15.51	374	14.57	147	5.62	109	4.85	118	4.74
TRINITY_DN10006_c0_g1	675	17.01	537	14.58	739	16.67	774	17.58	667	17.95	799	18.53	976	21.86	753	19.75	874	20.66	698	16.26	641	16.04	579	15.30	555	15.12	468	14.18	529	15.59
TRINITY_DN10006_c1_g1	0	0.00	2	0.49	0	0.00	7	1.48	3	0.78	6	1.40	5	1.09	10	2.25	1	0.22	4	0.78	0	0.00	0	0.00	0	0.00	0	0.00	0	0.00
TRINITY_DN10007_c0_g1	27	1.10	30	1.29	30	1.05	81	2.96	52	2.22	50	1.89	93	3.35	75	3.07	95	3.63	26	0.95	25	1.02	33	1.33	30	1.27	23	1.12	33	1.41
TRINITY_DN10008_c0_g1	235	9.85	227	10.01	329	11.85	282	10.60	228	10.04	251	9.74	300	11.13	236	9.95	255	10.02	252	9.50	231	9.66	258	10.74	239	10.41	207	10.43	206	9.07
TRINITY_DN10009_c0_g1	17	1.21	14	0.86	21	1.42	45	2.79	34	2.17	38	2.00	51	3.26	56	3.84	56	3.16	27	1.74	31	2.15	27	2.00	25	1.92	20	1.55	29	2.12
TRINITY_DN10009_c0_g2	40	1.33	38	1.49	65	2.17	90	2.99	61	2.26	85	3.08	90	2.95	95	3.32	64	2.13	45	1.32	42	1.68	58	2.26	42	1.80	43	2.02	29	0.83
TRINITY_DN10009_c1_g1	3	1.84	0	0.00	0	0.00	0	0.00	2	0.73	2	0.66	1	0.30	0	0.00	1	0.82	1	0.26	1	0.92	0	0.00	0	0.00	0	0.00	0	0.00
TRINITY_DN1000_c0_g1	2599	208.06	2589	215.24	2890	197.40	3256	231.17	2998	251.16	3511	260.99	3389	239.50	3003	236.25	3321	245.92	2733	191.38	2461	195.35	2471	197.52	3364	281.11	2855	275.96	3243	272.36
TRINITY_DN1000_c0_g2	2251	277.74	1982	249.97	2246	234.58	3036	327.88	2666	343.41	3053	350.20	2869	311.06	2320	274.12	2717	305.15	2603	272.06	2116	256.77	2057	255.63	3441	444.68	2646	396.10	2838	366.28
TRINITY_DN10010_c0_g1	681	6.52	658	6.87	847	6.74	908	7.66	802	7.98	888	8.14	1262	10.92	1005	10.08	985	8.80	694	5.92	710	6.62	832	8.03	520	4.81	467	5.28	528	5.71
TRINITY_DN10010_c0_g2	7	0.13	18	0.36	21	0.34	17	0.29	26	0.52	37	0.65	29	0.49	31	0.60	21	0.38	27	0.47	21	0.40	28	0.52	3	0.06	4	0.09	9	0.18
TRINITY_DN10011_c0_g1	2	0.60	9	2.60	7	1.72	7	5.42	6	4.59	6	1.67	7	1.80	2	0.52	2	0.51	2	0.45	4	5.16	0	0.00	2	0.63	3	1.10	1	5.57
TRINITY_DN10011_c0_g2	2	0.30	3	0.46	7	0.88	0	0.00	2	0.31	3	0.42	4	0.53	7	0.99	3	0.41	1	0.12	5	0.73	0	0.00	0	0.00	2	0.37	2	0.31
TRINITY_DN10012_c0_g1	11	1.41	12	1.56	13	1.40	17	1.90	8	1.07	5	0.59	6	0.67	9	1.10	5	0.58	1	0.11	4	0.50	7	0.90	5	0.67	2	0.31	2	0.27
TRINITY_DN10013_c0_g1	1683	44.44	1540	42.92	1860	41.19	2206	51.83	1733	47.47	2074	50.86	2669	61.25	2059	54.30	2395	59.40	2056	50.53	1811	48.25	1678	44.19	1568	43.61	1219	38.86	1370	38.92
TRINITY_DN10013_c0_g2	213	10.94	171	9.12	245	10.55	480	21.93	388	20.58	410	19.56	520	23.52	363	18.46	485	23.04	221	10.18	203	10.35	170	8.75	220	11.74	159	9.58	193	10.36
TRINITY_DN10014_c0_g1	3	1.23	10	3.66	1	0.41	0	0.00	0	0.00	8	3.23	8	2.70	11	3.51	2	0.84	13	3.78	14	4.85	8	3.41	5	2.21	6	2.82	1	0.53
TRINITY_DN10015_c0_g1	216	5.10	162	4.17	198	4.22	257	5.60	220	5.52	243	5.37	349	7.27	289	6.80	304	6.62	207	4.39	170	4.01	176	4.10	130	3.12	108	2.97	140	3.41
TRINITY_DN10015_c0_g2	0	0.00	0	0.00	0	0.00	0	0.00	0	0.00	0	0.00	0	0.00	0	0.00	0	0.00	0	0.00	0	0.00	0	0.00	0	0.00	0	0.00	0	0.00
TRINITY_DN10016_c0_g1	2081	23.84	1879	22.87	2193	21.64	2440	25.16	1974	23.76	2361	25.06	2547	25.72	2097	24.86	2389	25.89	2696	29.09	2350	27.81	2438	27.97	1672	19.72	1410	19.33	1724	20.77
TRINITY_DN10017_c0_g1	16	1.59	16	1.68	11	0.95	5	0.44	16	1.71	27	2.56	11	0.99	10	0.99	8	0.74	14	1.22	19	1.83	8	0.82	6	0.60	3	0.37	2	0.20
TRINITY_DN10017_c0_g2	1	0.85	0	0.00	2	1.29	0	0.00	0	0.00	1	0.76	0	0.00	0	0.00	0	0.00	0	0.00	0	0.00	2	1.70	0	0.00	1	1.02	0	0.00
TRINITY_DN10017_c1_g1	19	0.70	28	1.10	21	0.67	27	0.90	23	0.89	22	0.76	43	1.41	44	1.65	41	1.43	28	0.94	18	0.67	23	0.84	12	0.46	18	0.80	15	0.59
TRINITY_DN10018_c0_g1	45	1.06	49	1.26	69	1.32	63	1.23	41	0.93	46	1.03	74	1.79	55	1.29	60	1.34	59	1.24	45	0.95	30	0.63	47	1.01	36	0.96	61	1.52
TRINITY_DN10018_c0_g2	8	0.71	8	0.73	11	0.83	13	1.01	11	1.01	4	0.33	14	1.09	4	0.34	8	0.65	2	0.15	6	0.52	6	0.53	0	0.00	6	0.64	3	0.28
TRINITY_DN10019_c0_g1	962	9.61	915	9.49	1106	9.53	644	5.89	596	6.16	654	5.89	723	6.27	594	6.10	651	6.15	571	5.19	600	5.80	543	5.03	592	5.97	539	6.66	610	7.06
TRINITY_DN10019_c0_g2	0	0.00	0	0.00	0	0.00	0	0.00	0	0.00	0	0.00	0	0.00	0	0.00	0	0.00	2	0.69	0	0.00	0	0.00	0	0.00	0	0.00	0	0.00
TRINITY_DN10019_c0_g3	0	0.00	0	0.00	0	0.00	0	0.00	0	0.00	0	0.00	0	0.00	0	0.00	0	0.00	0	0.00	0	0.00	0	0.00	0	0.00	0	0.00	0	0.00
TRINITY_DN10019_c0_g4	16	0.32	29	0.62	14	0.24	24	0.44	18	0.38	28	0.52	24	0.43	21	0.43	14	0.27	1	0.02	9	0.18	9	0.18	8	0.17	14	0.34	2	0.04
TRINITY_DN10019_c0_g5	0	0.00	0	0.00	0	0.00	0	0.00	0	0.00	2	2.42	0	0.00	0	0.00	0	0.00	1	0.75	0	0.00	1	1.33	0	0.00	0	0.00	0	0.00
TRINITY_DN10019_c0_g6	187	1.69	151	1.46	195	1.53	330	2.71	253	2.42	344	2.88	420	3.39	392	3.65	410	3.54	213	1.78	192	1.75	219	1.96	151	1.42	117	1.28	128	1.22
TRINITY_DN1001_c0_g1	503	11.96	413	10.22	499	10.18	443	9.25	429	9.93	484	9.88	556	11.51	440	10.31	484	10.55	434	9.75	426	9.55	364	8.34	489	11.26	353	9.73	426	10.35
TRINITY_DN1001_c1_g1	627	22.83	491	18.82	633	19.78	683	22.40	536	20.48	692	23.40	733	23.77	563	20.64	611	20.89	791	25.84	674	24.49	684	24.68	327	12.29	228	9.99	286	10.93
TRINITY_DN1001_c1_g2	991	61.45	764	48.54	987	51.67	2354	127.99	2000	128.92	2328	133.50	2228	119.89	1622	99.03	1862	104.66	1571	84.69	1212	74.16	1210	74.31	917	59.59	706	52.44	812	52.79
TRINITY_DN1001_c2_g1	429	15.80	357	14.05	442	13.94	654	21.88	538	21.05	580	20.23	680	22.16	490	18.14	614	21.11	429	14.59	426	16.01	461	17.16	378	14.66	306	13.67	347	13.66
TRINITY_DN1001_c3_g1	49116	892.44	44398	861.30	56357	887.92	39164	655.28	33427	646.92	39112	666.52	37706	618.84	31277	590.74	34424	602.69	56241	943.08	55010	1003.88	56795	1021.12	49243	929.20	42163	915.46	48318	923.84
TRINITY_DN1001_c4_g1	1	0.32	1	0.31	0	0.00	0	0.00	0	0.00	1	0.30	4	1.10	1	0.28	2	0.55	0	0.00	1	0.30	3	0.99	3	1.01	0	0.00	0	0.00
TRINITY_DN1001_c4_g2	153979	33340.44	144752	30973.53	174157	31353.05	155480	29021.82	132291	29997.21	151894	30834.10	142901	27606.99	127233	25477.86	136644	26538.76	187923	32403.49	174964	36220.35	174985	38129.92	194782	44384.29	165874	43431.43	202996	45269.81
TRINITY_DN1001_c5_g1	398	9.91	396	10.14	488	10.09	597	13.31	564	14.29	623	14.88	661	14.58	652	16.78	634	14.87	423	9.06	385	8.94	405	10.66	303	8.23	261	8.58	315	8.48
TRINITY_DN1001_c6_g1	0	0.00	0	0.00	0	0.00	1	0.75	2	2.00	0	0.00	0	0.00	0	0.00	0	0.00	0	0.00	1	0.86	0	0.00	0	0.00	0	0.00	1	1.00
TRINITY_DN1001_c6_g2	2	1.47	2	1.29	0	0.00	0	0.00	0	0.00	0	0.00	0	0.00	0	0.00	0	0.00	3	1.39	0	0.00	1	0.74	0	0.00	0	0.00	0	0.00
TRINITY_DN10020_c0_g1	57	2.46	34	1.38	47	2.84	17	1.63	19	1.55	24	0.82	17	0.82	11	1.66	8	0.56	12	0.79	10	1.07	14	1.08	20	1.02	18	1.24	24	0.99
TRINITY_DN10021_c0_g1	1384	85.70	1260	81.62	1567	83.08	1877	103.61	1480	96.06	1825	104.84	1522	83.29	1312	80.67	1447	83.27	1246	68.36	1068	65.66	1052	64.70	1709	110.19	1393	103.85	1571	102.13
TRINITY_DN10022_c0_g1	6	0.86	6	0.88	7	0.85	8	1.00	1	0.15	16	2.14	14	1.77	8	1.09	2	0.26	2	0.24	2	0.28	7	1.02	0	0.00	1	0.18	2	0.30
TRINITY_DN10022_c0_g2	0	0.00	0	0.00	0	0.00	0	0.00	0	0.00	0	0.00	0	0.00	0	0.00	0	0.00	0	0.00	0	0.00	0	0.00	0	0.00	0	0.00	0	0.00
TRINITY_DN10022_c0_g3	19	0.64	27	0.95	24	0.69	27	0.81	19	0.67	25	0.78	16	0.48	16	0.54	19	0.60	19	0.58	16	0.54	15	0.50	4	0.14	4	0.16	2	0.07
TRINITY_DN10023_c0_g1	614	17.10	467	13.77	642	15.40	123	3.65	122	4.15	150	4.58	561	40.28	459	13.44	563	15.35	226	6.12	190	5.79	161	5.97	290	8.40	165	5.52	200	5.86
TRINITY_DN10023_c0_g2	0	0.00	0	0.00	0	0.00	0	0.00	0	0.00	0	0.00	2	0.79	0	0.00	3	1.16	0	0.00	0	0.00	3	1.45	0	0.00	0	0.00	0	0.00
TRINITY_DN10023_c1_g1	0	0.00	0	0.00	0	0.00	1	0.28	0	0.00	1	0.31	1	0.29	5	1.45	2	0.57	9	2.25	2	0.63	5	1.73	0	0.00	0	0.00	0	0.00
TRINITY_DN10024_c0_g1	62	3.75	36	2.28	65	3.37	42	2.27	48	3.04	47	2.64	54	2.89	49	2.95	39	2.20	72	3.87	40	2.41	38	2.29	40	2.52	11	0.80	28	1.78
TRINITY_DN10025_c0_g1	96	7.44	84	6.77	110	7.07	98	6.72	72	5.68	81	5.91	126	8.24	109	7.89	132	8.57	81	5.20	65	4.50	58	4.33	36	2.69	53	4.54	69	5.56
TRINITY_DN10025_c1_g1	8	0.32	2	0.08	7	0.24	3	0.11	2	0.08	12	0.45	13	0.46	3	0.12	9	0.34	8	0.29	3	0.12	5	0.20	2	0.08	1	0.05	4	0.17
TRINITY_DN10026_c0_g1	337	8.88	262	7.32	353	8.02	255	6.06	269	7.44	305	7.45	456	10.67	375	10.04	385	9.58	452	10.86	420	11.09	402	10.47	243	6.66	161	5.09	212	5.88
TRINITY_DN10027_c0_g1	72	1.98	67	1.95	74	1.88	43	1.13	79	2.28	59	1.78	30	0.86	31	0.86	38	1.21	217	5.76	236	6.70	254	7.07	69	1.97	65	2.14	55	1.59
TRINITY_DN10028_c0_g1	32	3.17	32	3.27	56	4.71	22	1.92	14	1.45	9	0.83	21	1.83	9	0.87	25	2.27	10	0.85	15	1.47	15	1.49	9	0.93	13	1.56	24	2.49
TRINITY_DN10029_c0_g1	131	3.14	115	3.54	139	3.16	90	2.65	78	2.14	80	1.75	233	4.91	192	5.28	219	5.96	95	2.16	73	2.01	102	2.40	48	1.20	32	1.10	58	1.47
TRINITY_DN10029_c0_g2	862	18.95	832	19.38	1032	19.49	787	15.56	782	18.02	845	17.14	807	15.73	628	13.83	706	14.59	1368	27.61	1437	31.84	1501	32.69	411	9.47	399	10.40	446	10.35
TRINITY_DN10029_c1_g1	11	1.46	15	2.03	17	1.91	4	0.46	5	0.69	7	0.87	5	0.58	6	0.76	5	0.60	18	2.02	16	2.09	19	2.55	11	1.53	19	3.07	14	1.95
TRINITY_DN10029_c1_g2	29	0.94	31	1.06	47	1.31	22	0.64	14	0.48	20	0.60	12	0.35	5	0.16	9	0.27	30	0.88	26	0.84	40	1.28	40	1.35	41	1.60	39	1.33
TRINITY_DN1002_c0_g1	902	16.47	862	17.71	1119	18.31	547	8.96	462	9.21	561	9.64	476	8.35	425	7.86	472	8.34	882	14.59	828	15.54	820	14.91	929	17.45	772	17.44	897	16.81
TRINITY_DN1002_c0_g2	24	0.53	53	1.20	68	1.25	76	1.48	87	1.95	90	1.79	86	1.63	81	1.75	96	1.93	56	1.10	51	1.10	53	1.12	41	0.93	53	1.38	84	1.89
TRINITY_DN1002_c0_g3	0	0.00	0	0.00	0	0.00	0	0.00	0	0.00	0	0.00	0	0.00	0	0.00	0	0.00	0	0.00	0	0.00	0	0.00	0	0.00	0	0.00	0	0.00
TRINITY_DN1002_c0_g4	0	0.00	0	0.00	0	0.00	0	0.00	0	0.00	0	0.00	0	0.00	0	0.00	0	0.00	0	0.00	0	0.00	0	0.00	0	0.00	0	0.00	0	0.00
TRINITY_DN1002_c1_g1	1	0.00	4	186.40	0	0.00	1	37.85	0	0.00	0	0.00	0	0.00	0	0.00	2	85.78	2	49.77	2	77.43	1	42.85	1	0.00	0	0.00	3	159.11
TRINITY_DN1002_c2_g1	38	2.87	32	2.30	42	2.67	21	1.88	24	2.55	48	4.01	39	3.12	42	3.75	37	2.87	12	0.65	26	1.69	21	1.17	13	1.13	18	2.10	24	2.04
TRINITY_DN1002_c3_g1	1	0.00	0	0.00	0	0.00	0	0.00	1	0.00	0	0.00	0	0.00	0	0.00	0	0.00	0	0.00	0	0.00	0	0.00	0	0.00	0	0.00	0	0.00
TRINITY_DN10030_c0_g1	207	6.57	186	6.24	257	7.02	402	11.48	327	10.89	338	9.94	218	6.14	148	4.75	194	5.80	354	10.19	276	8.76	301	9.44	233	7.69	192	7.32	212	7.08
TRINITY_DN10031_c0_g1	9	1.96	15	3.23	17	3.11	49	9.20	20	4.36	22	4.41	21	4.85	29	5.68	29	5.72	15	2.68	7	1.44	7	1.50	10	2.27	4	0.94	2	0.41
TRINITY_DN10032_c0_g1	45	1.04	41	0.89	36	0.66	86	1.63	62	1.37	79	1.37	109	1.81	101	2.17	134	2.41	94	1.60	59	1.05	64	1.10	23	0.55	10	0.25	6	0.18
TRINITY_DN10032_c0_g2	2	0.16	3	0.25	9	0.61	6	0.42	9	0.75	5	0.37	4	0.28	6	0.47	8	0.59	10	0.70	4	0.32	2	0.16	3	0.25	3	0.29	3	0.25
TRINITY_DN10033_c0_g1	1	1.13	0	0.00	10	7.69	0	0.00	0	0.00	1	0.99	0	0.00	0	0.00	0	0.00	5	3.20	2	1.84	0	0.00	0	0.00	0	0.00	0	0.00
TRINITY_DN10034_c0_g1	957	19.57	958	20.80	1195	21.08	952	17.58	818	17.56	1074	20.36	1018	18.49	884	18.43	991	19.17	982	18.39	868	17.80	962	19.41	914	19.42	845	20.72	825	17.77
TRINITY_DN10034_c0_g2	126	2.66	102	2.30	106	1.93	13	0.25	7	0.16	8	0.16	31	0.58	20	0.43	23	0.46	91	1.76	105	2.23	106	2.22	10	0.22	22	0.56	18	0.40
TRINITY_DN10035_c0_g1	1081	35.47	910	31.02	1151	31.95	1254	36.17	1040	35.09	1222	36.26	1353	37.92	1066	34.24	1194	35.55	976	28.77	911	29.30	853	27.25	934	31.74	777	29.57	907	31.28
TRINITY_DN10035_c0_g2	654	18.39	566	17.11	724	17.54	954	23.65	729	21.27	868	22.34	1052	25.75	790	22.20	886	23.57	729	18.50	563	15.22	540	14.68	652	19.38	518	17.73	515	15.15
TRINITY_DN10036_c0_g1	222	13.17	176	11.04	238	12.32	168	8.83	97	6.02	134	7.42	114	5.85	85	4.90	129	7.29	143	7.68	128	7.41	156	9.43	256	16.08	225	15.73	214	13.45
TRINITY_DN10036_c0_g2	1	5.96	0	0.00	0	0.00	0	0.00	2	9.53	1	4.53	0	0.00	0	0.00	0	0.00	2	4.57	0	0.00	1	4.61	0	0.00	0	0.00	0	0.00
TRINITY_DN10037_c0_g1	100	2.08	73	1.79	95	1.78	112	2.07	117	2.72	94	1.98	146	2.62	108	2.36	126	2.90	76	1.39	59	1.46	52	1.20	46	0.94	38	0.90	37	0.75
TRINITY_DN10038_c0_g1	8	0.56	15	1.11	23	1.26	24	1.37	17	1.16	27	1.75	22	1.30	25	1.73	8	0.50	30	1.83	21	1.56	17	1.19	6	0.38	5	0.43	6	0.47
TRINITY_DN10038_c0_g2	7	0.39	6	0.35	10	0.48	11	0.54	6	0.35	10	0.51	16	0.80	24	1.35	28	1.46	10	0.50	9	0.50	5	0.27	6	0.35	1	0.07	3	0.18
TRINITY_DN10038_c0_g3	121	3.83	80	2.68	110	3.00	294	8.38	282	9.37	318	9.34	314	8.82	234	7.50	252	7.52	106	3.05	97	3.07	101	3.16	151	4.97	106	4.03	120	4.00
TRINITY_DN10039_c0_g1	38	7.32	36	6.25	45	6.26	67	11.00	36	6.39	37	6.81	57	8.34	41	6.82	64	11.19	52	8.00	41	7.87	34	5.92	44	9.38	38	8.20	32	5.97
TRINITY_DN1003_c0_g1	701	58.42	681	50.77	839	47.62	534	35.09	449	28.98	472	29.63	643	43.48	561	37.79	620	36.57	823	65.79	710	53.48	698	51.51	457	30.98	357	27.95	439	33.69
TRINITY_DN1003_c1_g1	756	37.92	598	30.49	876	36.76	663	27.24	491	24.14	639	27.36	678	26.97	532	25.52	637	27.96	601	27.11	571	27.72	577	28.70	679	34.21	521	29.64	572	28.86
TRINITY_DN1003_c1_g2	8161	318.27	7567	278.80	9432	301.10	6503	220.11	5315	205.03	5744	199.38	5006	171.35	4455	171.33	4705	158.55	6573	252.41	6569	258.43	7194	263.72	8896	371.37	8173	349.97	9370	359.96
TRINITY_DN10040_c0_g1	5	5.51	8	9.65	11	8.52	13	4.26	7	7.29	10	7.66	14	7.90	11	6.29	8	1.96	10	2.86	10	2.54	9	10.04	8	3.52	5	1.58	5	1.61
TRINITY_DN10041_c0_g1	4	1.83	5	2.11	4	2.96	20	8.68	12	9.50	6	6.23	9	6.77	5	3.14	2	0.75	6	4.76	3	4.33	4	3.83	3	1.44	6	8.16	11	8.98
TRINITY_DN10042_c0_g1	15	0.82	17	0.96	20	0.93	21	1.01	16	0.91	15	0.75	38	1.82	33	1.78	36	1.83	20	0.98	8	0.44	13	0.70	8	0.45	10	0.67	8	0.45
TRINITY_DN10043_c0_g1	13	0.29	0	0.00	26	0.48	16	0.31	17	0.39	24	0.48	23	0.44	8	0.17	24	0.48	0	0.00	0	0.00	2	0.06	0	0.00	0	0.00	0	0.00
TRINITY_DN10043_c0_g10	23	3.35	17	2.51	28	3.44	2	0.25	0	0.00	8	1.08	1	0.13	1	0.14	0	0.00	8	0.97	5	0.71	7	1.03	3	0.46	7	1.24	7	1.07
TRINITY_DN10043_c0_g2	2	0.09	18	0.43	0	0.00	8	0.23	5	0.13	14	0.33	6	0.13	13	0.35	0	0.00	16	0.33	9	0.25	9	0.23	1	0.03	1	0.03	1	0.02
TRINITY_DN10043_c0_g3	0	0.00	1	0.38	0	0.00	2	0.66	1	0.42	3	1.13	1	0.35	0	0.00	1	0.34	1	0.29	0	0.00	2	0.84	2	0.86	2	1.00	4	1.67
TRINITY_DN10043_c0_g4	2	0.21	7	0.63	2	0.15	12	0.95	4	0.36	10	0.83	14	1.07	10	0.86	18	1.44	5	0.38	0	0.00	0	0.00	0	0.00	0	0.00	1	0.09
TRINITY_DN10043_c0_g6	0	0.00	0	0.00	0	0.00	0	0.00	0	0.00	0	0.00	0	0.00	0	0.00	0	0.00	0	0.00	0	0.00	0	0.00	0	0.00	0	0.00	0	0.00
TRINITY_DN10043_c0_g7	0	0.00	2	1.09	1	0.47	0	0.00	1	0.61	1	0.55	0	0.00	0	0.00	0	0.00	0	0.00	0	0.00	1	0.62	1	0.63	2	1.47	1	0.61
TRINITY_DN10043_c0_g8	4	0.93	0	0.00	0	0.00	1	0.20	1	0.24	2	0.43	3	0.60	2	0.42	1	0.20	0	0.00	0	0.00	0	0.00	0	0.00	0	0.00	0	0.00
TRINITY_DN10043_c0_g9	0	0.00	0	0.00	0	0.00	0	0.00	0	0.00	0	0.00	0	0.00	0	0.00	0	0.00	1	18.92	0	0.00	0	0.00	0	0.00	0	0.00	0	0.00
TRINITY_DN10043_c1_g1	0	0.00	3	0.82	3	0.70	1	0.24	1	0.29	0	0.00	2	0.49	0	0.00	4	0.98	3	0.65	1	0.27	5	1.46	2	0.60	0	0.00	6	1.76
TRINITY_DN10044_c0_g1	133	7.51	143	8.46	129	6.24	76	3.83	87	5.15	114	5.97	112	5.60	105	5.91	120	6.32	95	4.78	88	4.95	81	4.55	134	7.88	103	7.00	115	6.82
TRINITY_DN10045_c0_g1	0	0.00	0	0.00	0	0.00	0	0.00	0	0.00	0	0.00	0	0.00	0	0.00	0	0.00	0	0.00	0	0.00	0	0.00	0	0.00	0	0.00	0	0.00
TRINITY_DN10045_c0_g2	7	0.62	7	0.64	14	1.06	4	0.31	4	0.37	4	0.33	9	0.70	11	0.95	6	0.49	6	0.46	9	0.79	0	0.00	2	0.19	4	0.43	4	0.37
TRINITY_DN10045_c0_g3	1	1.51	2	2.39	0	0.00	0	0.00	0	0.00	0	0.00	2	2.33	2	1.99	1	1.04	1	0.80	0	0.00	5	7.11	0	0.00	0	0.00	1	1.39
TRINITY_DN10046_c0_g1	172	13.16	132	9.28	191	19.59	251	10.99	198	12.11	244	17.67	271	18.07	223	15.66	224	15.07	150	14.75	166	72.75	142	12.54	135	9.18	121	9.62	144	14.32
TRINITY_DN10046_c1_g1	0	0.00	0	0.00	0	0.00	0	0.00	0	0.00	0	0.00	0	0.00	0	0.00	0	0.00	0	0.00	0	0.00	0	0.00	0	0.00	0	0.00	0	0.00
TRINITY_DN10046_c1_g2	5	0.36	4	0.30	12	0.75	13	0.84	10	0.76	11	0.74	16	1.03	16	1.15	12	0.81	7	0.45	9	0.65	6	0.44	1	0.08	1	0.09	0	0.00
TRINITY_DN10047_c0_g1	105	2.75	78	2.16	116	2.61	121	2.85	127	3.48	149	3.60	174	4.03	143	3.79	186	4.58	138	3.29	109	2.86	138	3.55	28	0.76	25	0.78	23	0.63
TRINITY_DN10047_c0_g2	421	53.82	470	61.27	494	54.43	608	67.13	590	78.98	610	72.02	812	88.09	648	78.48	749	84.15	443	47.90	403	53.54	498	64.96	412	56.23	423	69.99	469	67.72
TRINITY_DN10047_c1_g1	0	0.00	0	0.00	0	0.00	0	0.00	0	0.00	1	36.82	0	0.00	0	0.00	0	0.00	0	0.00	0	0.00	0	0.00	0	0.00	0	0.00	0	0.00
TRINITY_DN10048_c0_g1	10	1.26	2	0.26	12	1.28	2	0.22	4	0.53	5	0.59	0	0.00	1	0.12	4	0.46	5	0.53	11	1.37	10	1.27	2	0.26	4	0.61	8	1.06
TRINITY_DN10049_c0_g1	27	3.06	28	3.25	22	2.11	11	1.09	25	2.96	10	1.05	47	4.68	37	4.03	38	3.93	37	3.57	26	2.90	38	4.32	13	1.54	5	0.69	9	1.07
TRINITY_DN1004_c0_g1	303	10.86	257	8.88	343	11.00	321	9.57	263	9.18	308	9.20	309	9.18	305	9.22	301	9.40	245	7.89	219	6.95	226	7.29	262	9.41	223	9.26	261	9.65
TRINITY_DN1004_c0_g2	10	0.20	13	0.28	15	0.26	22	0.40	18	0.38	25	0.47	32	0.57	32	0.65	22	0.42	20	0.37	18	0.36	28	0.55	7	0.15	1	0.02	4	0.08
TRINITY_DN1004_c0_g3	0	0.00	0	0.00	0	0.00	0	0.00	0	0.00	0	0.00	0	0.00	0	0.00	0	0.00	0	0.00	0	0.00	0	0.00	0	0.00	0	0.00	0	0.00
TRINITY_DN10050_c0_g1	1	1.36	2	2.18	0	0.00	0	0.00	2	2.54	1	1.17	7	7.39	2	1.83	3	2.86	0	0.00	1	1.08	0	0.00	1	1.33	0	0.00	0	0.00
TRINITY_DN10051_c0_g1	18	4.31	4	0.85	15	1.58	14	1.49	19	3.11	23	1.93	18	4.46	10	1.38	13	2.51	11	1.20	3	0.55	8	0.97	1	0.08	2	0.58	0	0.00
TRINITY_DN10051_c0_g2	0	0.00	0	0.00	0	0.00	0	0.00	0	0.00	0	0.00	0	0.00	0	0.00	0	0.00	0	0.00	0	0.00	0	0.00	0	0.00	0	0.00	0	0.00
TRINITY_DN10051_c0_g3	0	0.00	1	0.45	0	0.00	2	0.77	2	0.99	1	0.45	3	1.23	1	0.40	0	0.00	0	0.00	1	0.44	1	0.50	2	1.02	0	0.00	1	0.49
TRINITY_DN10051_c1_g1	0	0.00	0	0.00	0	0.00	0	0.00	0	0.00	0	0.00	0	0.00	0	0.00	0	0.00	0	0.00	0	0.00	0	0.00	0	0.00	0	0.00	0	0.00
TRINITY_DN10052_c0_g1	57	2.42	81	3.62	87	3.18	97	3.70	83	3.70	75	2.96	85	3.20	88	3.76	102	4.07	58	2.22	54	2.29	46	1.94	50	2.21	70	3.58	58	2.59
TRINITY_DN10053_c0_g1	2537	33.70	2139	30.43	2715	31.08	2749	33.23	2317	32.39	2868	35.47	3158	37.40	2534	34.55	3043	38.37	2639	32.44	2488	33.53	2459	32.41	2389	33.08	1883	30.16	2268	31.91
TRINITY_DN10053_c1_g1	3	3.42	4	3.76	3	3.34	4	3.25	2	2.18	11	11.02	2	1.80	0	0.00	2	1.65	1	0.65	1	0.93	2	2.22	1	1.14	2	2.67	2	2.17
TRINITY_DN10054_c0_g1	21	1.57	20	1.47	28	2.63	11	1.68	5	0.32	4	0.23	2	0.11	6	0.74	6	0.34	23	2.48	15	1.31	28	2.36	20	1.79	16	1.16	22	1.39
TRINITY_DN10055_c0_g1	4	2.98	0	0.00	3	1.71	0	0.00	2	1.47	1	0.67	7	4.26	4	2.25	1	0.57	6	2.80	2	1.29	5	3.74	2	1.53	2	1.79	4	2.93
TRINITY_DN10055_c0_g2	0	0.00	0	0.00	0	0.00	0	0.00	0	0.00	0	0.00	0	0.00	0	0.00	1	35.23	0	0.00	0	0.00	0	0.00	0	0.00	0	0.00	0	0.00
TRINITY_DN10055_c0_g3	0	0.00	0	0.00	1	1.43	0	0.00	1	1.86	1	1.73	2	3.10	1	1.29	0	0.00	0	0.00	0	0.00	1	1.88	0	0.00	0	0.00	0	0.00
TRINITY_DN10055_c1_g1	0	0.00	0	0.00	0	0.00	1	3.93	0	0.00	0	0.00	1	24.65	0	0.00	1	4.07	1	2.67	0	0.00	0	0.00	0	0.00	0	0.00	0	0.00
TRINITY_DN10055_c2_g1	8	0.67	0	0.00	5	0.36	3	0.22	6	1.00	10	1.81	7	0.52	10	0.82	3	0.23	4	0.29	1	0.08	3	0.25	1	0.09	1	0.10	8	0.69
TRINITY_DN10056_c0_g1	1	0.24	2	0.49	6	1.20	4	2.19	4	1.01	3	0.68	0	0.00	1	0.22	2	1.38	0	0.00	3	2.26	2	0.50	0	0.00	0	0.00	0	0.00
TRINITY_DN10056_c0_g2	4	2.24	0	0.00	0	0.00	0	0.00	0	0.00	0	0.00	2	0.93	0	0.00	0	0.00	1	0.37	0	0.00	0	0.00	0	0.00	0	0.00	1	0.56
TRINITY_DN10056_c0_g3	0	0.00	0	0.00	0	0.00	0	0.00	0	0.00	0	0.00	0	0.00	0	0.00	0	0.00	0	0.00	0	0.00	0	0.00	0	0.00	0	0.00	0	0.00
TRINITY_DN10057_c0_g1	1510	73.29	1587	80.84	1805	75.39	1758	76.11	1606	81.26	1839	82.26	1640	70.61	1587	77.06	1612	72.92	849	37.61	1033	50.65	1119	54.80	1577	79.75	1606	93.60	1856	94.55
TRINITY_DN10057_c0_g2	47	3.53	53	4.14	56	37.76	61	4.07	46	3.61	47	3.28	80	5.30	72	5.33	59	4.10	37	2.44	37	2.76	40	3.00	48	3.76	35	3.17	41	3.23
TRINITY_DN10058_c0_g1	1016	52.41	784	41.84	1052	45.50	1782	81.31	1265	66.45	1561	74.14	1587	70.95	1183	59.40	1390	64.19	1115	51.78	956	48.70	787	39.29	854	45.77	654	39.25	852	46.56
TRINITY_DN10058_c1_g1	0	0.00	0	0.00	0	0.00	3	2.82	0	0.00	0	0.00	0	0.00	1	0.91	1	0.95	0	0.00	0	0.00	0	0.00	1	1.33	4	6.24	0	0.00
TRINITY_DN10059_c0_g1	1323	65.78	1075	62.50	1311	61.49	1747	105.06	1443	80.89	1678	91.09	2386	121.95	1872	114.63	2100	116.59	1419	81.72	1119	65.33	1092	66.47	1228	66.21	966	59.74	1172	82.59
TRINITY_DN1005_c0_g1	567	80.80	563	79.30	683	79.50	2282	280.71	1899	277.52	2100	273.30	2282	276.57	1983	263.26	2260	291.57	108	12.44	138	18.76	136	19.42	641	96.16	587	98.42	711	102.95
TRINITY_DN10060_c0_g1	102	9.53	84	8.27	133	10.80	17	1.38	29	2.90	43	3.69	66	5.45	56	5.19	49	4.19	61	4.85	52	4.73	60	5.49	79	7.83	80	9.16	104	10.30
TRINITY_DN10061_c0_g1	0	0.00	4	0.90	4	7.98	4	0.49	6	1.25	7	1.09	14	5.89	11	7.90	14	2.37	9	4.16	5	1.51	4	0.76	1	5.17	1	0.53	2	0.66
TRINITY_DN10061_c0_g2	6	1.07	8	1.49	11	1.64	4	0.61	7	1.36	9	1.55	10	1.55	4	0.77	8	1.27	16	2.32	5	0.93	13	2.35	1	0.19	0	0.00	4	0.74
TRINITY_DN10062_c0_g1	15	4.06	15	3.95	12	2.68	21	4.77	20	5.60	9	2.26	9	2.10	15	3.60	25	5.85	27	5.62	19	4.91	24	6.67	18	5.14	12	3.98	15	4.20
TRINITY_DN10064_c0_g1	2250	110.04	2415	124.08	2988	125.62	2253	99.50	2148	110.89	2135	98.18	2458	107.17	2560	126.50	2374	109.33	943	40.44	995	47.06	1119	53.69	1669	85.30	2075	123.68	2276	117.64
TRINITY_DN10064_c1_g1	11	1.17	17	1.85	31	2.79	0	0.00	0	0.00	0	0.00	0	0.00	0	0.00	0	0.00	1	0.09	0	0.00	0	0.00	3	0.33	1	0.13	3	0.33
TRINITY_DN10064_c2_g1	12	7.09	22	11.66	14	6.48	22	12.25	16	34.15	32	86.28	14	7.40	19	10.33	24	26.34	44	43.03	25	39.57	15	25.02	19	11.65	4	73.50	5	2.95
TRINITY_DN10064_c2_g2	0	0.00	0	0.00	0	0.00	0	0.00	0	0.00	0	0.00	0	0.00	0	0.00	0	0.00	0	0.00	0	0.00	0	0.00	0	0.00	0	0.00	0	0.00
TRINITY_DN10064_c3_g1	19	1.61	15	1.32	14	1.01	0	0.00	0	0.00	4	0.32	0	0.00	0	0.00	0	0.00	8	0.59	7	0.59	3	0.25	11	0.98	2	0.21	5	0.45
TRINITY_DN10065_c0_g1	10	7.97	7	4.75	29	19.12	15	10.60	11	7.89	16	12.70	19	13.41	25	18.19	21	12.07	23	10.19	13	8.14	25	23.99	5	3.10	2	2.73	8	7.65
TRINITY_DN10065_c1_g1	0	0.00	0	0.00	0	0.00	0	0.00	0	0.00	0	0.00	0	0.00	0	0.00	0	0.00	0	0.00	0	0.00	0	0.00	0	0.00	0	0.00	0	0.00
TRINITY_DN10066_c0_g1	93	44.24	156	68.27	172	65.15	248	93.99	186	89.69	173	75.61	183	73.23	229	88.83	235	91.12	157	51.72	166	72.08	149	72.66	119	59.20	165	95.94	154	74.17
TRINITY_DN10067_c0_g1	893	29.54	691	24.25	968	27.48	690	20.38	653	22.74	649	19.94	769	22.49	625	20.83	668	20.73	903	27.17	818	26.98	760	24.56	764	26.55	583	23.20	630	22.05
TRINITY_DN10068_c0_g1	7	1.92	3	0.80	5	1.13	4	4.45	4	1.14	4	1.02	2	0.47	5	1.22	9	2.14	3	0.63	2	0.52	1	0.28	2	0.58	0	0.00	2	0.57
TRINITY_DN10069_c0_g1	312	8.63	307	8.99	412	9.81	238	5.93	223	6.47	269	6.90	249	6.11	185	5.19	238	6.21	253	6.37	277	7.67	267	7.30	284	8.16	283	9.39	329	9.58
TRINITY_DN1006_c0_g1	1856	56.20	1772	56.83	2132	55.72	1973	53.91	1823	57.82	2041	57.16	2252	60.57	2035	62.39	2143	61.49	1538	42.48	1483	45.31	1602	48.17	1603	50.81	1436	52.70	1631	52.46
TRINITY_DN1006_c1_g1	7	1.78	13	3.23	4	0.84	5	1.07	2	0.53	2	0.47	7	1.54	9	2.04	6	1.32	4	0.79	8	1.95	8	2.08	3	0.80	10	3.11	6	1.58
TRINITY_DN10070_c0_g1	338	232.34	273	115.46	367	47.51	181	147.38	143	111.41	199	48.78	383	146.75	291	81.74	364	148.74	267	37.69	225	46.05	242	79.47	198	130.73	149	30.78	152	12.44
TRINITY_DN10071_c0_g1	202	3.73	174	3.38	219	3.48	322	5.51	274	5.24	345	5.75	289	4.65	226	4.35	290	4.85	224	3.86	203	3.82	196	3.54	192	3.60	150	3.25	204	3.93
TRINITY_DN10071_c0_g2	0	0.00	0	0.00	2	0.32	3	0.50	2	0.40	5	0.90	4	0.67	4	0.71	1	0.17	5	0.78	2	0.37	0	0.00	0	0.00	0	0.00	0	0.00
TRINITY_DN10072_c0_g1	988	35.38	939	35.50	1238	38.14	185	5.96	137	5.15	179	5.94	59	1.87	60	2.17	77	2.59	954	30.91	862	30.87	961	34.06	489	18.22	485	20.87	509	19.18
TRINITY_DN10073_c0_g1	24	1.36	29	1.73	28	1.58	31	1.60	30	1.82	20	1.14	33	1.67	31	1.55	31	1.67	19	1.10	19	1.09	24	1.59	35	2.55	14	1.08	11	0.67
TRINITY_DN10074_c0_g1	4043	128.75	3580	120.70	4679	128.17	4345	124.66	3605	120.64	4386	129.66	4930	139.52	3904	126.20	4570	137.46	4439	128.18	3781	120.38	3645	115.13	4412	145.31	3448	131.52	4146	138.79
TRINITY_DN10074_c1_g1	1514	33.57	1434	33.49	1859	33.79	1405	28.55	1229	29.63	1290	25.98	1228	22.94	1000	22.05	1152	24.51	1641	32.82	1478	32.54	1671	35.18	1629	38.38	1365	37.36	1674	41.01
TRINITY_DN10076_c0_g1	1	6.40	5	8.77	3	11.87	3	10.59	4	15.61	2	10.01	0	0.00	5	13.06	7	25.54	2	4.84	4	7.99	4	19.59	1	5.28	4	24.34	7	17.43
TRINITY_DN10077_c0_g1	0	0.00	0	0.00	1	37.10	0	0.00	1	44.63	0	0.00	0	0.00	0	0.00	0	0.00	0	0.00	0	0.00	0	0.00	0	0.00	0	0.00	0	0.00
TRINITY_DN10078_c0_g1	231	2.56	217	2.56	302	2.89	153	1.54	137	1.61	118	1.23	210	2.06	177	2.04	178	1.86	206	2.09	177	1.96	153	1.68	233	2.67	228	3.01	226	2.62
TRINITY_DN10079_c0_g1	6	1.09	7	1.63	6	0.72	13	2.27	20	4.47	7	1.16	14	2.65	6	1.14	25	4.34	12	1.85	7	1.62	5	1.24	4	0.87	3	0.76	16	3.53
TRINITY_DN1007_c0_g1	2388	69.90	2262	69.61	2653	65.73	2313	58.44	2225	64.26	2260	62.03	2120	54.94	2007	56.96	2030	53.35	2350	62.90	2494	74.30	2561	74.29	2048	64.11	1868	62.24	1992	58.09
TRINITY_DN1007_c0_g2	1	12.90	0	0.00	0	0.00	0	0.00	0	0.00	0	0.00	0	0.00	0	0.00	1	6.95	1	4.35	0	0.00	1	8.87	0	0.00	0	0.00	0	0.00
TRINITY_DN1007_c1_g1	110	5.07	81	3.79	105	5.11	72	2.97	65	3.67	77	3.28	78	3.05	57	2.46	73	3.01	117	4.73	108	4.98	70	3.13	18	0.83	23	1.30	31	1.51
TRINITY_DN10080_c0_g1	15	2.93	6	1.15	9	1.60	0	0.00	4	0.89	4	0.79	2	0.37	4	0.75	9	1.66	7	1.05	12	2.29	10	2.12	2	0.39	2	0.45	3	0.58
TRINITY_DN10081_c0_g1	6	1.52	7	1.74	13	2.73	4	0.86	4	1.05	7	1.65	11	2.42	14	3.17	10	2.21	15	2.96	6	1.46	9	2.34	0	0.00	3	0.93	3	0.79
TRINITY_DN10081_c0_g2	1474	188.36	1332	173.38	1796	191.77	1194	130.11	1049	134.72	1270	146.05	1195	130.03	1122	132.80	1277	141.82	1520	164.86	1339	166.57	1420	179.18	1384	183.75	1160	176.52	1306	169.45
TRINITY_DN10081_c1_g1	44	18.24	61	23.62	64	21.33	119	39.87	112	47.36	102	39.01	199	69.93	276	95.37	224	76.92	20	5.90	10	3.83	12	5.11	30	13.05	33	16.76	23	9.72
TRINITY_DN10082_c0_g1	1830	60.71	1795	63.24	2199	62.77	2077	61.63	1798	62.15	1876	57.32	2112	63.04	2016	68.32	2130	67.55	1831	56.69	1582	52.42	1860	62.70	1622	56.23	1467	57.47	1626	56.12
TRINITY_DN10082_c1_g1	19	1.39	18	1.37	15	0.93	18	1.17	14	1.07	14	0.95	19	1.22	20	1.44	27	1.83	18	1.15	14	1.01	6	0.44	12	0.91	13	1.14	11	0.84
TRINITY_DN10083_c0_g1	1646	80.95	1538	79.86	1904	80.52	682	29.84	646	33.58	741	34.02	1780	77.70	1438	71.08	1529	70.69	970	42.74	993	48.92	956	46.81	460	23.81	396	23.63	404	20.91
TRINITY_DN10084_c0_g1	50	7.13	66	9.66	65	7.91	80	9.96	77	11.53	97	12.96	81	10.15	84	11.46	70	9.11	83	9.88	64	9.02	54	7.84	36	5.44	22	3.81	28	4.22
TRINITY_DN10085_c0_g1	160	3.16	125	3.00	164	2.89	84	1.87	93	2.78	95	2.92	164	3.05	135	3.49	116	1.93	118	2.58	82	1.64	80	1.43	109	1.97	83	2.31	75	1.70
TRINITY_DN10086_c0_g1	11	0.87	12	0.98	18	1.21	19	1.33	19	1.56	13	0.95	32	2.22	18	1.39	14	1.02	13	0.90	13	1.01	7	0.55	5	0.41	6	0.57	9	0.74
TRINITY_DN10086_c0_g2	9	2.12	7	1.62	2	0.39	16	3.19	7	1.71	8	1.75	9	1.84	7	1.49	8	1.65	8	1.48	11	2.49	1	0.24	2	0.50	1	0.29	5	1.22
TRINITY_DN10086_c0_g3	1	0.24	3	0.71	1	0.20	5	1.01	0	0.00	8	1.78	3	0.62	1	0.22	1	0.21	2	0.38	2	0.46	3	0.74	6	1.52	2	0.59	2	0.50
TRINITY_DN10087_c0_g1	130	4.83	127	4.97	137	4.37	226	7.54	188	7.32	224	7.71	277	9.12	234	8.77	284	9.91	381	12.79	341	12.66	333	12.24	161	6.22	66	2.94	130	5.08
TRINITY_DN10088_c0_g1	2	2.63	1	1.06	0	0.00	0	0.00	0	0.00	0	0.00	0	0.00	0	0.00	0	0.00	0	0.00	4	4.20	0	0.00	0	0.00	0	0.00	1	1.23
TRINITY_DN10088_c0_g2	317	13.51	300	13.93	331	12.62	52	2.07	73	3.51	61	2.50	53	1.83	57	2.12	61	2.49	199	7.94	180	8.42	240	10.51	298	13.84	252	12.87	272	12.54
TRINITY_DN10088_c0_g3	0	0.00	0	0.00	0	0.00	0	0.00	0	0.00	0	0.00	0	0.00	0	0.00	0	0.00	0	0.00	0	0.00	0	0.00	0	0.00	0	0.00	0	0.00
TRINITY_DN10089_c0_g1	20	1.15	9	0.54	12	0.59	12	0.62	9	0.54	10	0.52	5	0.25	5	0.29	22	1.18	8	0.41	11	0.63	14	0.80	20	1.20	9	0.62	5	0.30
TRINITY_DN1008_c0_g1	2245	37.02	2366	41.95	2935	42.05	2067	30.76	1718	29.43	1916	29.10	1888	26.88	1655	26.80	1670	25.13	2526	37.69	2406	39.48	2676	42.86	2000	35.27	1897	38.55	2148	38.18
TRINITY_DN1008_c0_g2	1145	18.90	1100	19.46	1417	19.63	1477	21.17	1295	20.27	1545	22.47	1889	25.89	1437	20.99	1657	24.07	1128	19.73	1093	21.04	1071	18.14	844	14.69	686	14.68	760	15.47
TRINITY_DN1008_c0_g3	269	4.66	244	4.43	247	3.69	300	4.55	221	3.90	214	3.16	309	4.79	250	4.33	268	4.37	204	3.29	193	3.27	238	4.01	213	3.91	205	4.25	218	3.87
TRINITY_DN1008_c1_g1	506	8.43	459	8.06	575	8.17	770	11.21	596	10.08	725	10.82	790	11.17	687	11.11	785	11.74	471	6.97	433	7.14	496	7.95	446	7.56	436	8.64	454	7.97
TRINITY_DN10090_c0_g1	0	0.00	0	0.00	0	0.00	0	0.00	0	0.00	0	0.00	0	0.00	0	0.00	0	0.00	0	0.00	0	0.00	0	0.00	0	0.00	0	0.00	0	0.00
TRINITY_DN10091_c0_g1	0	0.00	5	4.28	5	2.90	3	21.09	0	0.00	0	0.00	10	5.69	1	0.59	6	3.60	4	1.95	1	1.62	0	0.00	3	3.68	0	0.00	2	1.54
TRINITY_DN10091_c0_g2	0	0.00	0	0.00	0	0.00	3	1.21	0	0.00	0	0.00	2	0.86	1	0.41	4	1.66	3	1.05	1	0.46	0	0.00	2	1.07	0	0.00	0	0.00
TRINITY_DN10091_c1_g1	24	0.67	12	0.35	25	0.60	40	1.00	32	0.93	33	0.85	46	1.13	49	1.38	45	1.17	20	0.51	8	0.22	17	0.47	10	0.29	5	0.17	11	0.32
TRINITY_DN10092_c0_g1	48	1.43	34	1.07	49	1.29	48	1.60	46	1.35	43	1.37	45	1.24	62	1.92	59	2.07	23	0.72	22	0.67	39	1.18	21	0.80	25	0.82	41	1.45
TRINITY_DN10093_c0_g1	0	0.00	0	0.00	0	0.00	4	1.02	0	0.00	4	1.78	5	1.32	3	1.05	0	0.00	1	0.23	1	0.29	1	0.32	0	0.00	0	0.00	0	0.00
TRINITY_DN10093_c0_g2	7	0.20	16	0.48	18	0.44	14	0.35	16	0.47	9	0.23	19	0.47	7	0.20	16	0.42	6	0.15	11	0.31	11	0.31	2	0.06	4	0.14	2	0.06
TRINITY_DN10093_c1_g1	2	0.06	2	0.06	8	0.21	16	0.44	7	0.23	12	0.34	11	0.30	12	0.37	15	0.43	6	0.17	9	0.28	5	0.15	1	0.03	2	0.07	2	0.06
TRINITY_DN10093_c2_g1	3	0.14	2	0.10	2	0.08	9	0.38	6	0.30	2	0.09	7	0.30	6	0.29	9	0.40	13	0.56	7	0.33	5	0.24	1	0.05	0	0.00	0	0.00
TRINITY_DN10094_c0_g1	5	1.35	1	0.26	9	2.01	3	0.68	0	0.00	2	0.50	0	0.00	0	0.00	2	0.47	9	1.87	5	1.29	6	1.67	3	0.86	1	0.33	3	0.84
TRINITY_DN10094_c0_g2	17	4.37	24	5.56	21	4.17	12	2.13	4	0.82	11	2.22	6	1.03	10	1.82	3	0.53	31	5.95	13	2.77	11	2.83	16	3.43	21	6.11	9	1.85
TRINITY_DN10095_c0_g1	26	0.60	18	0.48	26	0.54	34	0.77	29	0.70	47	1.11	42	0.96	36	0.85	30	0.76	21	0.49	22	0.53	23	0.57	21	0.52	14	0.41	17	0.46
TRINITY_DN10095_c0_g2	0	0.00	0	0.00	0	0.00	0	0.00	0	0.00	0	0.00	0	0.00	0	0.00	0	0.00	0	0.00	0	0.00	0	0.00	0	0.00	0	0.00	0	0.00
TRINITY_DN10096_c0_g1	659	10.86	548	9.60	755	10.69	458	6.75	423	7.32	544	8.27	756	11.01	613	10.28	708	10.98	591	8.83	509	8.42	467	7.59	501	8.55	320	6.35	433	7.54
TRINITY_DN10097_c0_g1	586	35.65	587	37.71	730	38.51	620	34.14	572	37.13	691	39.68	608	32.82	650	39.23	687	39.61	503	27.54	505	31.03	506	31.12	563	36.55	481	35.54	548	35.23
TRINITY_DN10098_c0_g1	0	0.00	0	0.00	0	0.00	3	1.06	7	3.13	1	0.41	0	0.00	0	0.00	0	0.00	0	0.00	0	0.00	0	0.00	0	0.00	0	0.00	0	0.00
TRINITY_DN10098_c0_g2	7	0.31	8	0.38	5	0.19	24	0.97	29	1.37	24	1.00	22	0.88	14	0.63	23	0.97	17	0.69	8	0.36	6	0.27	6	0.28	1	0.05	9	0.43
TRINITY_DN10099_c0_g1	1398	105.05	1183	90.07	1522	95.54	2109	144.79	1689	135.53	1950	141.41	2418	168.44	1999	155.00	2220	160.87	1636	107.66	1425	104.72	1383	102.24	1375	110.08	1097	101.29	1396	112.10
TRINITY_DN10099_c1_g1	17	2.39	18	12.29	20	2.37	23	5.00	12	1.76	29	26.85	35	17.80	18	3.15	13	1.65	12	1.41	11	1.52	9	2.03	11	2.60	10	52.06	19	2.79
TRINITY_DN10099_c3_g1	0	0.00	0	0.00	0	0.00	0	0.00	0	0.00	0	0.00	0	0.00	0	0.00	1	19.19	0	0.00	0	0.00	0	0.00	0	0.00	0	0.00	0	0.00
TRINITY_DN1009_c0_g1	894	16.65	885	16.94	1091	17.59	999	32.03	850	17.44	890	21.78	994	16.18	735	13.73	834	14.83	1014	17.13	901	16.92	946	17.32	694	13.89	648	14.83	778	16.01
TRINITY_DN100_c0_g1	2710	90.54	2279	80.21	3091	88.68	2811	85.95	2257	80.10	2673	83.64	2908	87.05	2392	81.53	2654	84.32	2596	78.66	2422	81.06	2553	84.69	2312	80.14	1992	79.56	2231	78.29
TRINITY_DN10100_c0_g1	14	0.47	7	0.25	10	0.29	10	0.30	8	0.28	6	0.19	16	0.48	15	0.51	10	0.32	6	0.18	13	0.44	6	0.20	0	0.00	4	0.16	3	0.11
TRINITY_DN10101_c0_g1	3204	106.53	2749	96.58	3512	100.49	3048	91.18	2742	95.65	3014	92.93	3219	94.95	2610	87.77	2963	92.75	3058	92.18	2741	91.17	2818	92.68	3199	110.62	2547	101.72	2825	98.85
TRINITY_DN10102_c0_g1	10	3.97	8	2.98	8	2.56	0	0.00	0	0.00	0	0.00	0	0.00	2	0.67	0	0.00	3	0.86	1	0.37	1	0.41	7	2.92	19	9.25	10	4.06
TRINITY_DN10103_c0_g1	23	2.28	8	0.82	16	1.35	15	1.31	10	1.04	10	0.92	14	1.22	9	0.87	20	1.83	21	1.80	14	1.37	10	0.99	10	1.04	2	0.24	12	1.24
TRINITY_DN10104_c0_g1	1690	46.41	1623	48.64	2034	47.87	2263	56.27	2096	63.26	2317	60.64	2246	55.87	2018	56.72	2327	59.33	1019	25.44	986	27.60	1156	32.69	1465	44.92	1415	49.36	1616	50.20
TRINITY_DN10104_c1_g1	5	0.18	11	0.41	9	0.28	17	0.54	21	0.78	16	0.53	13	0.41	17	0.61	19	0.64	15	0.48	9	0.32	15	0.53	5	0.18	1	0.04	5	0.19
TRINITY_DN10104_c1_g2	1	0.15	2	0.31	8	1.02	7	0.92	0	0.00	3	0.42	1	0.13	6	0.85	1	0.14	0	0.00	1	0.15	0	0.00	0	0.00	3	0.55	0	0.00
TRINITY_DN10104_c2_g1	24	2.70	13	1.50	22	2.10	41	4.05	18	2.11	40	4.18	12	1.19	19	2.06	19	1.95	24	2.30	22	2.44	14	1.58	16	1.88	30	4.09	33	3.88
TRINITY_DN10104_c3_g1	21	1.09	26	1.41	26	1.16	54	2.50	47	2.55	34	1.64	41	1.88	33	1.71	32	1.55	28	1.30	20	1.03	5	0.26	30	1.62	26	1.62	34	1.85
TRINITY_DN10105_c0_g1	76	4.67	110	7.20	107	6.20	43	2.34	38	2.44	51	2.91	49	2.69	45	2.75	54	3.07	54	2.90	60	3.73	64	4.04	60	3.93	50	3.74	53	3.50
TRINITY_DN10106_c0_g1	16	13.37	12	7.82	33	22.04	15	9.62	12	9.91	5	4.74	13	7.60	20	13.14	13	9.58	41	22.45	37	28.69	22	16.36	7	6.54	2	2.80	7	7.22
TRINITY_DN10107_c0_g1	0	0.00	1	4.53	1	4.23	1	3.76	0	0.00	0	0.00	0	0.00	2	7.03	2	7.79	0	0.00	0	0.00	0	0.00	0	0.00	1	6.47	0	0.00
TRINITY_DN10108_c0_g1	12	0.48	13	0.55	8	0.28	5	0.18	11	0.46	6	0.22	13	0.46	12	0.49	12	0.45	21	0.76	15	0.60	22	0.88	9	0.38	7	0.34	4	0.17
TRINITY_DN10109_c0_g1	108	3.43	106	3.55	103	2.83	28	0.78	14	0.46	26	0.80	26	0.73	32	0.99	46	1.35	52	1.47	66	2.02	42	1.33	50	1.66	44	1.69	45	1.54
TRINITY_DN1010_c0_g1	407	11.96	428	12.27	484	11.82	631	15.80	416	12.45	525	14.28	652	16.65	504	14.37	599	16.79	344	9.34	343	10.40	393	10.23	291	9.19	284	9.25	285	8.89
TRINITY_DN1010_c1_g1	1	0.15	7	1.06	1	0.13	1	0.13	1	0.16	2	0.28	6	0.79	2	0.28	1	0.13	1	0.12	4	0.59	2	0.30	0	0.00	0	0.00	2	0.31
TRINITY_DN10110_c0_g1	33	22.56	26	19.36	31	25.66	24	25.92	24	33.95	33	46.02	29	49.04	30	21.53	21	16.04	56	36.97	35	20.84	28	36.02	11	8.45	9	21.64	11	17.76
TRINITY_DN10110_c1_g1	0	0.00	0	0.00	2	27.90	0	0.00	0	0.00	0	0.00	2	30.91	0	0.00	0	0.00	0	0.00	0	0.00	0	0.00	0	0.00	0	0.00	0	0.00
TRINITY_DN10111_c0_g1	4453	289.87	3962	273.65	4782	267.52	1729	98.83	1499	100.80	1807	108.19	2331	137.55	1991	131.74	2198	134.34	5493	319.41	4936	321.56	4915	320.13	3922	266.51	3165	247.84	3771	260.36
TRINITY_DN10112_c0_g1	2	4.37	2	3.29	4	6.01	0	0.00	0	0.00	0	0.00	0	0.00	0	0.00	0	0.00	3	3.16	0	0.00	1	1.96	1	2.04	0	0.00	1	1.94
TRINITY_DN10113_c0_g1	2079	62.14	1827	56.98	2366	60.47	1286	34.28	1230	39.28	1377	44.16	1438	37.90	1119	34.12	1234	34.67	1757	50.41	1551	47.44	1540	47.87	1911	58.98	1531	54.10	1714	52.62
TRINITY_DN10113_c1_g1	2	5.51	2	6.56	2	6.11	4	2.64	3	23.06	4	3.19	4	2.88	1	0.65	2	1.34	6	20.27	0	0.00	4	6.12	1	8.40	2	9.97	0	0.00
TRINITY_DN10114_c0_g1	182	10.98	173	10.91	212	10.95	215	11.57	192	12.13	252	14.10	272	14.51	223	13.38	245	13.77	172	9.21	160	9.60	174	10.44	156	9.81	177	12.86	192	12.16
TRINITY_DN10114_c0_g2	90	5.66	108	7.09	118	6.35	118	6.61	111	7.31	135	7.88	121	6.73	143	8.93	152	8.89	100	5.57	93	5.81	91	5.69	120	7.86	83	6.29	88	5.81
TRINITY_DN10114_c1_g1	0	0.00	0	0.00	0	0.00	0	0.00	0	0.00	1	13.99	0	0.00	0	0.00	0	0.00	0	0.00	0	0.00	0	0.00	0	0.00	0	0.00	0	0.00
TRINITY_DN10114_c2_g1	1	0.11	10	1.16	6	0.57	7	0.69	2	0.24	2	0.21	5	0.50	4	0.43	1	0.10	13	1.25	11	1.22	6	0.68	3	0.35	0	0.00	0	0.00
TRINITY_DN10115_c0_g1	8	0.97	10	1.92	9	1.14	10	1.29	12	2.03	5	0.60	13	1.73	12	2.03	19	2.91	11	1.19	1	0.24	7	0.88	5	0.54	2	0.25	2	0.22
TRINITY_DN10115_c0_g2	3	0.31	3	0.32	4	0.35	0	0.00	3	0.32	6	0.57	5	0.45	5	0.49	4	0.37	3	0.26	4	0.40	4	0.41	1	0.11	2	0.25	2	0.21
TRINITY_DN10115_c0_g3	0	0.00	1	0.15	4	0.52	6	0.80	0	0.00	3	0.43	3	0.40	0	0.00	2	0.28	0	0.00	1	0.15	1	0.16	0	0.00	0	0.00	0	0.00
TRINITY_DN10117_c0_g1	2	1.52	7	4.63	3	1.75	8	4.58	9	6.75	4	2.74	4	2.48	5	2.86	16	9.33	4	2.25	4	2.63	2	1.53	0	0.00	0	0.00	4	2.99
TRINITY_DN10118_c0_g1	635	18.50	622	19.18	767	19.24	582	15.27	516	15.78	579	15.64	589	15.23	534	15.77	533	14.64	700	18.55	624	18.20	710	20.44	524	15.87	498	17.42	570	17.48
TRINITY_DN10119_c0_g1	38	1.97	40	2.32	40	1.91	25	1.25	31	1.73	35	1.55	30	1.39	56	2.88	41	1.95	28	1.60	34	1.85	21	1.00	19	1.17	23	1.40	21	1.36
TRINITY_DN1011_c0_g1	346	14.95	348	15.83	466	17.30	418	16.20	425	19.26	472	18.92	556	21.29	546	23.72	551	22.33	439	17.07	393	16.96	463	19.83	383	17.23	306	15.90	376	17.09
TRINITY_DN1011_c0_g2	540	15.73	490	15.11	595	14.93	2575	67.58	2571	78.60	2742	74.07	3120	80.68	2897	85.58	3180	87.36	961	25.46	939	27.39	1026	29.54	564	17.08	468	16.37	564	17.30
TRINITY_DN1011_c0_g3	97	4.82	54	2.82	94	4.00	363	16.14	321	16.71	391	18.01	390	17.15	263	13.07	328	15.24	119	5.29	85	4.21	91	4.48	101	5.22	51	3.05	98	5.12
TRINITY_DN1011_c1_g1	8	1.60	10	1.99	8	1.34	10	1.71	14	2.91	5	0.93	7	1.22	17	3.12	11	1.95	6	0.96	4	0.78	9	1.84	4	0.84	2	0.49	6	1.25
TRINITY_DN1011_c1_g2	300	65.36	254	54.81	337	61.11	336	62.40	319	72.17	342	69.10	709	134.04	616	121.92	687	131.21	265	45.88	249	52.20	269	59.89	223	51.39	244	65.16	235	53.06
TRINITY_DN10120_c0_g1	51	1.85	67	2.62	62	1.97	101	3.41	84	3.17	96	3.32	112	3.67	96	3.51	108	3.80	65	2.23	50	1.85	74	2.71	23	0.87	25	1.16	35	1.43
TRINITY_DN10121_c0_g1	0	0.00	0	0.00	0	0.00	0	0.00	0	0.00	0	0.00	0	0.00	0	0.00	0	0.00	0	0.00	0	0.00	0	0.00	0	0.00	0	0.00	0	0.00
TRINITY_DN10121_c0_g2	0	0.00	1	0.00	3	0.00	0	0.00	0	0.00	0	0.00	0	0.00	0	0.00	0	0.00	0	0.00	0	0.00	0	0.00	0	0.00	0	0.00	1	0.00
TRINITY_DN10122_c0_g1	48	10.69	58	12.96	57	10.02	55	9.94	53	10.76	48	9.52	54	8.89	61	12.49	52	8.79	42	7.63	34	7.86	45	11.26	32	5.47	32	7.87	37	7.36
TRINITY_DN10122_c1_g1	119	3.44	134	4.24	143	3.73	160	4.42	106	3.70	156	4.58	134	3.69	134	4.34	150	4.28	79	1.96	75	2.07	58	1.87	101	3.60	84	3.08	91	2.80
TRINITY_DN10123_c0_g1	6	1.27	2	0.42	2	0.35	25	4.51	13	2.86	12	2.36	14	2.58	23	4.44	20	3.73	4	0.67	8	1.64	3	0.65	6	1.34	6	1.55	4	0.88
TRINITY_DN10124_c0_g1	383	4.82	418	5.60	430	4.67	93	1.06	73	0.96	92	1.07	413	4.62	369	4.76	394	4.70	319	3.70	379	4.79	375	4.65	113	1.48	90	1.36	117	1.55
TRINITY_DN10125_c0_g1	241	9.13	200	7.75	288	8.60	233	7.06	171	6.81	174	6.74	243	8.14	200	7.49	223	7.96	283	9.57	241	8.93	225	8.40	190	7.66	132	6.56	183	7.88
TRINITY_DN10125_c0_g2	24	29.38	30	26.94	20	16.31	42	33.43	28	32.16	33	36.95	38	27.36	29	22.20	46	40.10	48	29.71	34	37.21	20	25.15	27	29.18	21	27.50	21	23.30
TRINITY_DN10125_c1_g1	2570	196.05	2255	179.97	2786	181.98	2952	201.09	2413	192.54	2773	196.41	2760	186.15	2429	182.49	2599	183.63	2828	189.18	2287	173.15	2335	177.61	3214	255.71	2552	234.93	2958	236.75
TRINITY_DN10126_c0_g1	17	1.50	14	1.28	23	1.73	27	2.11	23	2.12	22	1.80	31	2.41	26	2.24	29	2.36	22	1.69	24	2.10	22	1.94	9	0.83	8	0.85	13	1.20
TRINITY_DN10127_c0_g1	1498	23.38	1308	21.57	1613	21.75	2240	31.66	1800	29.29	2283	33.16	2767	38.17	2329	37.74	2561	37.84	1833	26.25	1651	25.80	1678	25.46	1379	22.76	1166	22.73	1255	21.17
TRINITY_DN10127_c0_g2	2	0.36	0	0.00	0	0.00	5	0.78	5	0.94	4	0.68	10	1.59	3	0.50	9	1.46	1	0.15	2	0.35	3	0.55	1	0.19	0	0.00	5	0.95
TRINITY_DN10128_c0_g1	458	16.32	517	20.87	599	18.29	487	15.82	430	16.18	489	16.29	388	12.35	376	13.53	360	12.56	520	16.86	503	18.16	530	18.84	396	14.87	357	15.31	376	14.17
TRINITY_DN10128_c1_g1	4	1.66	0	0.00	1	0.33	0	0.00	1	0.42	2	0.76	1	0.35	0	0.00	1	0.34	0	0.00	1	0.38	0	0.00	1	0.44	0	0.00	0	0.00
TRINITY_DN10129_c0_g1	0	0.00	0	0.00	0	0.00	0	0.00	0	0.00	0	0.00	0	0.00	0	0.00	0	0.00	0	0.00	0	0.00	0	0.00	0	0.00	0	0.00	0	0.00
TRINITY_DN10129_c0_g2	1282	23.94	1099	20.65	1397	19.56	1821	30.37	1464	27.04	1736	30.13	1947	32.06	1696	28.78	1802	32.48	1131	19.52	1093	20.27	1163	21.27	1079	24.78	941	22.12	1113	24.78
TRINITY_DN10129_c0_g3	2	0.60	0	0.00	1	0.24	4	0.99	0	0.00	0	0.00	0	0.00	6	1.56	0	0.00	0	0.00	0	0.00	0	0.00	1	0.31	0	0.00	1	0.31
TRINITY_DN1012_c0_g1	4062	108.26	3878	122.45	4771	117.27	7027	222.33	6685	246.69	7057	228.59	4234	113.93	3915	126.55	4198	126.49	4076	109.91	4144	131.57	4343	141.09	3290	96.14	2931	107.42	3249	102.37
TRINITY_DN1012_c0_g2	1484	32.00	1346	30.80	1730	32.17	1348	26.25	1119	25.33	1308	26.14	1351	25.88	1086	23.86	1136	23.16	1671	32.96	1438	31.09	1585	33.73	1258	28.19	1068	27.62	1202	27.30
TRINITY_DN1012_c1_g1	0	0.00	6	2.96	1	0.43	8	3.42	9	4.93	4	1.99	8	3.63	2	0.87	3	1.31	10	3.66	3	1.47	3	1.67	2	1.13	0	0.00	0	0.00
TRINITY_DN1012_c1_g2	0	0.00	1	25.41	0	0.00	0	0.00	0	0.00	0	0.00	0	0.00	0	0.00	0	0.00	0	0.00	0	0.00	0	0.00	0	0.00	0	0.00	0	0.00
TRINITY_DN1012_c2_g1	0	0.00	0	0.00	0	0.00	0	0.00	0	0.00	0	0.00	0	0.00	0	0.00	0	0.00	0	0.00	0	0.00	0	0.00	0	0.00	0	0.00	0	0.00
TRINITY_DN10130_c0_g1	21	0.90	41	2.30	41	39.56	32	56.39	33	50.27	40	1.92	23	0.87	13	0.61	21	24.91	62	2.38	48	18.62	63	3.06	5	0.34	12	59.14	18	0.86
TRINITY_DN10131_c0_g1	21	1.59	16	1.26	28	1.81	14	0.94	18	1.42	31	2.17	46	3.07	49	3.65	44	3.08	31	2.05	31	2.32	31	2.34	12	0.95	22	2.00	14	1.11
TRINITY_DN10132_c0_g1	1481	93.00	1522	99.65	1682	90.07	2123	118.91	1928	127.27	2161	126.23	2204	122.36	2007	124.91	2069	120.93	1524	85.14	1536	95.75	1634	101.92	1668	110.00	1537	116.44	1789	118.67
TRINITY_DN10132_c0_g2	1011	17.58	934	17.26	1160	17.41	1111	17.46	978	17.85	1164	18.76	1270	19.62	1064	18.89	1156	19.03	783	12.50	670	11.69	826	14.16	644	11.63	566	11.80	619	11.34
TRINITY_DN10132_c1_g1	0	0.00	0	0.00	2	1.72	1	1.18	2	2.23	1	1.50	0	0.00	0	0.00	1	0.84	1	0.66	0	0.00	0	0.00	0	0.00	1	1.98	0	0.00
TRINITY_DN10133_c0_g1	302	21.13	281	20.50	324	19.38	455	28.33	355	26.01	445	28.91	597	36.92	473	32.73	524	34.05	347	21.40	322	22.39	317	22.11	184	13.43	133	11.23	173	12.71
TRINITY_DN10134_c0_g1	20	2.50	8	0.95	18	2.80	17	1.85	5	0.60	5	0.56	16	1.55	15	2.22	21	2.06	11	0.96	15	1.94	13	1.45	5	0.64	3	0.44	0	0.00
TRINITY_DN10135_c0_g1	0	0.00	2	0.88	10	3.79	1	0.38	0	0.00	2	0.87	0	0.00	2	0.78	1	0.39	1	0.33	0	0.00	1	0.49	0	0.00	0	0.00	0	0.00
TRINITY_DN10135_c0_g2	852	33.65	893	38.88	1191	40.66	903	32.04	757	31.38	829	30.16	1037	36.08	884	35.06	1039	38.68	1058	38.84	1065	42.93	1156	46.21	824	34.65	757	36.80	812	34.44
TRINITY_DN10135_c0_g3	0	0.00	0	0.00	0	0.00	0	0.00	0	0.00	0	0.00	0	0.00	0	0.00	0	0.00	0	0.00	0	0.00	0	0.00	0	0.00	0	0.00	0	0.00
TRINITY_DN10136_c0_g1	135	7.18	118	7.20	161	8.18	139	7.23	141	7.82	139	7.35	115	5.93	117	7.36	146	7.47	121	5.71	144	8.13	118	6.16	108	6.32	88	6.15	78	5.67
TRINITY_DN10137_c0_g1	0	0.00	0	0.00	0	0.00	0	0.00	0	0.00	0	0.00	2	8.74	1	6.82	0	0.00	0	0.00	0	0.00	0	0.00	0	0.00	0	0.00	0	0.00
TRINITY_DN10138_c0_g1	0	0.00	0	0.00	0	0.00	0	0.00	0	0.00	0	0.00	0	0.00	0	0.00	0	0.00	0	0.00	0	0.00	0	0.00	0	0.00	0	0.00	0	0.00
TRINITY_DN10138_c0_g2	121	2.62	101	2.26	122	2.36	163	3.57	150	3.56	168	3.54	179	3.47	131	2.98	149	3.09	60	1.26	85	1.85	72	1.58	69	1.73	59	1.39	75	1.84
TRINITY_DN10139_c0_g1	30	0.52	35	0.65	47	0.71	47	0.74	49	0.90	49	0.79	57	0.88	43	0.77	42	0.69	32	0.51	18	0.32	37	0.64	4	0.07	0	0.00	1	0.02
TRINITY_DN1013_c0_g1	2514	21.31	2258	21.34	2596	20.20	1140	10.40	972	10.28	1167	10.83	567	5.50	419	5.07	469	5.19	2815	22.18	2765	23.77	2738	23.71	618	6.89	530	6.71	611	6.81
TRINITY_DN1013_c0_g2	14	0.80	12	0.72	8	0.39	33	1.68	19	1.14	23	1.22	34	1.72	14	0.80	31	1.65	21	1.07	7	0.40	13	0.74	6	0.36	15	1.03	10	0.60
TRINITY_DN1013_c0_g3	80	3.34	73	3.09	80	2.72	111	3.91	89	3.64	95	3.60	87	3.00	76	3.03	93	3.41	77	2.72	77	3.23	71	3.12	48	2.14	39	1.89	44	1.89
TRINITY_DN1013_c1_g1	497	6.56	487	6.69	541	5.74	1173	14.50	1015	13.78	1134	13.51	1624	19.14	1351	17.79	1449	17.24	933	12.10	996	13.83	1121	14.49	348	5.07	349	5.80	372	5.36
TRINITY_DN1013_c1_g2	242	2.44	260	2.79	311	2.71	274	2.48	325	3.43	311	2.89	367	3.27	340	3.50	361	3.44	183	1.70	180	1.83	205	2.03	115	1.20	114	1.37	94	1.00
TRINITY_DN1013_c2_g1	0	0.00	0	0.00	1	3.55	0	0.00	2	9.14	0	0.00	0	0.00	0	0.00	1	3.28	0	0.00	3	10.58	0	0.00	0	0.00	0	0.00	0	0.00
TRINITY_DN1013_c3_g1	98	2.63	94	2.67	84	1.94	127	3.07	88	2.48	108	2.68	191	4.54	168	4.58	153	3.87	88	2.15	67	1.80	84	2.23	31	0.86	48	1.55	26	0.73
TRINITY_DN1013_c4_g1	12	71.17	7	29.69	14	50.52	12	39.85	6	31.01	7	29.77	1	3.83	2	6.09	1	3.21	12	36.63	18	62.63	9	40.68	0	0.00	2	11.78	1	27.49
TRINITY_DN10140_c0_g1	0	0.00	1	0.09	0	0.00	21	1.61	15	1.36	18	1.45	12	0.92	13	1.10	14	1.12	9	0.68	5	0.43	10	0.87	2	0.18	0	0.00	0	0.00
TRINITY_DN10141_c0_g1	11	0.66	10	0.63	20	1.03	9	0.48	7	0.44	7	0.39	9	0.48	9	0.54	7	0.39	5	0.27	14	0.84	18	1.08	10	0.63	6	0.43	6	0.38
TRINITY_DN10142_c0_g1	15	0.92	17	1.09	17	0.89	20	1.09	13	0.83	14	0.80	7	0.38	5	0.30	6	0.34	25	1.36	27	1.65	38	2.32	9	0.57	9	0.66	6	0.39
TRINITY_DN10143_c0_g1	5	0.38	5	0.40	11	0.72	13	0.88	4	0.32	8	0.57	8	0.54	8	0.60	20	1.42	7	0.47	11	0.83	9	0.69	2	0.16	5	0.46	5	0.40
TRINITY_DN10144_c0_g1	23	0.71	16	0.53	40	1.07	22	0.61	17	0.55	19	0.55	31	0.85	19	0.60	29	0.85	12	0.34	26	0.81	14	0.43	12	0.39	9	0.34	7	0.23
TRINITY_DN10145_c0_g1	5	0.41	4	0.34	7	0.49	7	0.51	3	0.26	10	0.76	5	0.36	7	0.56	11	0.83	9	0.64	4	0.33	2	0.16	0	0.00	4	0.40	1	0.09
TRINITY_DN10146_c0_g1	3	0.22	2	0.15	6	0.37	6	0.38	7	0.53	8	0.54	11	0.70	7	0.50	7	0.47	6	0.38	6	0.43	2	0.14	4	0.30	1	0.09	1	0.08
TRINITY_DN10146_c1_g1	1	0.60	1	0.53	0	0.00	1	0.46	1	0.60	3	1.63	8	3.63	2	0.82	2	0.94	1	0.39	2	1.06	0	0.00	1	0.62	1	0.72	5	2.71
TRINITY_DN10146_c1_g2	1	0.30	4	0.74	2	0.25	2	0.50	3	0.62	1	0.28	1	0.13	5	0.94	4	0.66	3	0.68	1	0.14	0	0.00	0	0.00	0	0.00	0	0.00
TRINITY_DN10146_c2_g1	2	0.56	0	0.00	1	0.23	0	0.00	3	0.87	0	0.00	5	1.20	4	0.99	1	0.24	0	0.00	1	0.27	1	0.29	0	0.00	0	0.00	0	0.00
TRINITY_DN10147_c0_g1	170	5.61	154	6.45	199	6.65	212	6.74	169	6.58	183	6.91	191	5.89	169	5.89	148	4.49	155	4.99	140	4.54	148	5.04	148	6.64	101	4.37	129	5.17
TRINITY_DN10147_c0_g2	37	1.83	36	1.87	55	2.33	77	3.41	79	4.10	77	5.09	70	3.07	54	2.67	68	3.15	23	1.02	25	1.23	21	1.03	39	2.01	35	2.08	30	1.56
TRINITY_DN10147_c0_g3	21	0.68	25	0.85	27	0.75	29	0.84	46	1.56	60	1.80	42	1.20	34	1.11	20	0.61	16	0.47	23	0.74	20	0.64	19	0.64	12	0.47	15	0.51
TRINITY_DN10147_c1_g1	1013	26.38	914	25.48	1212	27.07	1321	31.46	1154	31.53	1340	32.50	1485	34.19	1135	29.93	1290	31.50	1126	26.81	1159	30.50	1158	29.65	947	25.49	787	24.45	908	24.90
TRINITY_DN10147_c2_g1	2254	48.64	2046	46.92	2598	48.10	1986	38.39	1724	38.58	2119	41.30	2309	43.10	1751	37.75	1991	40.27	2440	47.83	2221	48.42	2311	49.55	2124	48.24	1733	45.70	1889	42.86
TRINITY_DN10147_c3_g1	194	43.00	212	48.07	220	41.50	192	38.02	177	40.91	168	33.64	194	36.67	213	43.19	210	40.28	150	26.87	152	32.75	138	33.41	157	42.09	142	40.68	174	44.67
TRINITY_DN10148_c0_g1	3	0.70	2	0.46	16	3.11	16	3.18	5	1.22	7	1.53	20	4.07	12	2.54	14	2.87	2	0.37	6	1.35	3	0.72	2	0.49	3	0.86	4	0.97
TRINITY_DN10149_c0_g1	0	0.00	0	0.00	0	0.00	0	0.00	0	0.00	0	0.00	0	0.00	0	0.00	0	0.00	0	0.00	0	0.00	0	0.00	0	0.00	0	0.00	0	0.00
TRINITY_DN10149_c0_g2	53	7.00	47	6.25	60	6.61	3	0.34	5	0.68	0	0.00	2	0.30	2	0.25	1	0.12	16	1.80	25	3.20	25	3.29	24	3.28	13	2.06	14	1.91
TRINITY_DN1014_c0_g1	12821	1723.60	12787	1747.76	15026	1702.40	14532	1690.43	14544	2022.27	15056	1868.10	12460	1449.94	11752	1482.59	12202	1472.87	7991	901.76	8422	1110.73	9756	1321.83	9994	1408.89	10184	1653.63	11429	1598.18
TRINITY_DN1014_c1_g1	216	9.93	232	10.90	261	9.63	278	10.65	219	10.99	217	9.66	231	8.54	253	11.36	258	10.87	194	7.84	180	7.94	214	8.73	225	9.42	178	8.49	222	9.84
TRINITY_DN10151_c0_g1	42	15.76	40	11.69	58	38.20	39	16.16	37	17.81	50	11.92	59	16.71	70	18.39	52	15.11	38	5.41	34	6.16	32	5.68	44	10.51	42	10.30	39	13.00
TRINITY_DN10153_c0_g1	512	22.29	464	21.24	588	21.88	438	17.09	329	15.02	445	17.93	477	18.40	493	21.52	447	18.22	502	19.59	512	22.25	510	21.99	424	19.24	304	15.91	377	17.22
TRINITY_DN10154_c0_g1	380	4.09	376	4.31	448	4.84	596	7.06	482	5.41	590	5.87	519	4.96	471	5.18	464	4.73	439	5.46	433	4.67	453	4.77	301	3.37	246	3.16	247	2.80
TRINITY_DN10155_c0_g1	2	22.68	5	35.78	4	26.91	7	41.10	6	51.17	4	32.72	3	22.40	5	27.48	8	49.27	5	19.46	3	19.06	1	7.95	6	52.80	9	89.71	6	50.13
TRINITY_DN10156_c0_g1	30	3.09	21	2.33	30	2.66	21	1.83	20	2.07	16	1.54	33	2.91	17	1.65	27	2.49	22	1.89	20	2.07	18	1.76	14	1.45	4	0.51	14	1.49
TRINITY_DN10157_c0_g1	764	13.57	649	12.15	981	15.24	651	10.36	534	9.99	622	10.45	659	10.44	572	10.67	579	10.25	1187	18.95	1151	20.84	1056	19.49	601	12.06	559	12.90	622	12.14
TRINITY_DN10157_c1_g1	0	0.00	1	0.54	0	0.00	0	0.00	1	0.60	1	0.55	0	0.00	1	0.47	0	0.00	1	0.40	1	0.54	0	0.00	0	0.00	0	0.00	2	1.20
TRINITY_DN10158_c0_g1	29	0.77	19	0.53	28	0.65	17	0.41	13	0.37	16	0.39	25	0.59	20	0.54	42	1.05	31	0.75	45	1.20	41	1.08	2	0.06	8	0.25	5	0.14
TRINITY_DN10159_c0_g1	8	0.26	10	0.35	15	0.43	26	0.77	11	0.38	18	0.55	14	0.41	12	0.40	16	0.50	14	0.42	19	0.63	12	0.39	14	0.48	4	0.16	11	0.38
TRINITY_DN10159_c0_g2	3	0.16	6	0.32	9	0.40	1	0.05	4	0.21	3	0.15	9	0.42	2	0.10	4	0.19	16	0.74	5	0.26	11	0.57	4	0.22	4	0.24	4	0.21
TRINITY_DN10159_c0_g3	0	0.00	5	1.25	1	0.21	1	0.22	1	0.27	0	0.00	2	0.44	0	0.00	0	0.00	4	0.79	4	0.98	8	2.10	0	0.00	2	0.63	0	0.00
TRINITY_DN1015_c0_g1	2193	60.22	2085	60.62	2594	61.36	1281	33.71	1190	34.29	1232	32.65	1051	25.62	964	26.87	972	25.18	1440	37.81	1460	40.15	1606	43.57	2237	63.85	2079	68.52	2358	68.16
TRINITY_DN1015_c1_g1	911	6.52	837	6.40	1066	6.60	1392	9.04	1236	9.30	1316	8.73	1452	9.25	1206	8.88	1526	10.39	923	6.12	946	6.81	956	6.74	789	5.87	630	5.40	714	5.39
TRINITY_DN10160_c0_g1	204	5.80	196	5.90	259	6.35	366	9.38	274	8.18	297	7.83	231	5.83	181	5.22	223	5.98	158	4.09	158	4.50	156	4.39	193	5.71	189	6.45	202	6.05
TRINITY_DN10161_c0_g1	4	2.20	11	5.47	11	12.11	6	3.89	4	2.21	3	10.45	5	2.29	8	4.70	8	3.52	4	1.48	3	1.48	0	0.00	3	5.64	9	6.02	10	9.22
TRINITY_DN10161_c0_g2	0	0.00	0	0.00	0	0.00	0	0.00	1	8.94	0	0.00	0	0.00	0	0.00	0	0.00	0	0.00	0	0.00	0	0.00	0	0.00	0	0.00	0	0.00
TRINITY_DN10161_c1_g1	0	0.00	0	0.00	0	0.00	0	0.00	0	0.00	0	0.00	0	0.00	0	0.00	0	0.00	0	0.00	0	0.00	0	0.00	0	0.00	0	0.00	0	0.00
TRINITY_DN10162_c0_g1	2	5.26	2	4.77	0	0.00	1	2.02	4	9.21	5	12.89	3	6.74	4	7.63	1	1.68	1	1.46	0	0.00	2	4.61	0	0.00	0	0.00	2	4.57
TRINITY_DN10163_c0_g1	10	129.01	16	129.14	2	15.20	6	39.62	5	48.00	5	46.10	9	75.91	7	43.32	7	48.67	12	52.23	10	71.13	8	70.98	10	98.89	4	44.59	8	75.17
TRINITY_DN10164_c0_g1	22	2.07	18	1.75	18	1.44	213	17.72	192	18.91	232	20.30	279	23.17	201	18.45	202	17.51	34	2.77	36	3.35	38	3.58	19	1.87	20	2.28	19	1.88
TRINITY_DN10166_c0_g1	2	2.43	0	0.00	0	0.00	4	3.13	1	1.13	0	0.00	0	0.00	2	1.64	2	1.47	0	0.00	0	0.00	0	0.00	0	0.00	1	1.18	4	3.83
TRINITY_DN10166_c0_g2	1	0.11	1	0.11	3	0.28	5	0.53	4	0.46	2	0.21	4	0.48	3	0.32	3	0.30	1	0.10	2	0.32	1	0.11	4	0.47	1	0.13	1	0.12
TRINITY_DN10166_c0_g3	0	0.00	0	0.00	0	0.00	0	0.00	0	0.00	0	0.00	0	0.00	0	0.00	0	0.00	0	0.00	0	0.00	0	0.00	0	0.00	0	0.00	0	0.00
TRINITY_DN10166_c1_g1	0	0.00	0	0.00	0	0.00	0	0.00	0	0.00	0	0.00	0	0.00	0	0.00	0	0.00	0	0.00	0	0.00	0	0.00	0	0.00	0	0.00	0	0.00
TRINITY_DN10167_c0_g1	447	12.34	364	10.57	497	11.75	382	9.48	300	8.97	350	9.02	501	12.24	453	12.92	471	12.24	445	11.09	422	11.80	384	10.48	343	9.83	244	8.18	317	9.27
TRINITY_DN10168_c0_g1	78	6.23	73	6.04	89	6.07	4	0.29	4	0.34	1	0.07	11	0.78	10	0.79	7	0.52	65	4.53	71	5.63	90	7.19	25	2.08	26	2.51	54	4.54
TRINITY_DN10169_c0_g1	4	0.55	12	1.68	7	0.81	7	0.84	18	2.59	3	0.38	8	0.97	7	0.92	12	1.50	15	1.73	14	1.89	7	0.97	14	2.02	5	0.84	11	1.58
TRINITY_DN1016_c0_g1	9316	288.21	7688	251.53	10115	269.54	5832	162.52	4754	154.34	5773	165.72	7095	194.89	5606	175.64	6344	184.96	10403	292.37	8711	269.72	7834	239.59	9389	301.98	6859	254.69	8180	266.32
TRINITY_DN1016_c0_g2	1678	48.61	1361	41.74	1815	45.29	1821	47.49	1473	44.78	1884	50.61	2360	60.67	1900	55.80	2116	57.77	2040	53.75	1778	51.58	1795	51.42	1502	45.26	1236	42.99	1541	46.99
TRINITY_DN10170_c0_g1	0	0.00	1	3.55	5	8.15	3	4.57	4	8.58	1	3.93	3	5.32	4	5.79	5	7.74	2	3.15	1	1.72	0	0.00	2	4.43	3	10.17	3	7.09
TRINITY_DN10171_c0_g1	861	18.98	872	20.02	1085	20.61	996	20.57	901	20.71	1053	23.69	1465	28.56	1167	26.03	1290	28.36	1099	21.44	1074	23.71	973	19.52	669	18.26	515	15.91	543	15.54
TRINITY_DN10172_c0_g1	137	10.02	143	10.91	217	13.40	384	25.21	237	17.11	357	23.71	365	22.81	338	24.68	344	22.17	219	15.33	195	14.24	208	14.90	170	12.56	104	8.58	154	12.91
TRINITY_DN10172_c0_g2	0	0.00	1	49.14	0	0.00	0	0.00	0	0.00	0	0.00	0	0.00	0	0.00	0	0.00	0	0.00	0	0.00	0	0.00	0	0.00	0	0.00	0	0.00
TRINITY_DN10172_c0_g3	0	0.00	0	0.00	0	0.00	0	0.00	0	0.00	0	0.00	0	0.00	0	0.00	0	0.00	0	0.00	0	0.00	0	0.00	0	0.00	0	0.00	0	0.00
TRINITY_DN10173_c0_g1	2	0.72	6	1.34	6	0.83	8	1.74	2	0.54	14	2.50	4	0.57	5	1.18	6	1.19	3	0.53	5	0.80	1	0.17	4	0.89	3	0.60	5	1.05
TRINITY_DN10174_c0_g1	8	0.65	6	0.51	7	0.49	12	0.87	5	0.43	7	0.53	18	1.30	15	1.20	13	0.98	11	0.78	13	1.05	9	0.73	5	0.43	3	0.30	1	0.09
TRINITY_DN10175_c0_g1	2	0.68	0	0.00	3	0.81	2	0.43	0	0.00	0	0.00	2	0.61	4	1.09	2	0.53	1	0.26	1	0.24	2	0.71	0	0.00	0	0.00	0	0.00
TRINITY_DN10176_c0_g1	4	0.62	5	0.78	4	0.52	2	0.27	6	0.97	2	0.29	5	0.68	3	0.44	0	0.00	0	0.00	0	0.00	4	0.63	1	0.16	0	0.00	3	0.48
TRINITY_DN10176_c0_g2	0	0.00	0	0.00	0	0.00	0	0.00	0	0.00	0	0.00	0	0.00	0	0.00	0	0.00	0	0.00	0	0.00	0	0.00	0	0.00	0	0.00	0	0.00
TRINITY_DN10177_c0_g1	12	3.33	42	11.32	40	9.15	30	6.98	19	5.45	35	9.04	28	6.71	33	8.09	25	5.99	41	8.72	40	10.59	42	11.99	9	2.64	12	4.09	11	3.16
TRINITY_DN10178_c0_g1	2	3.99	0	0.00	1	2.65	0	0.00	0	0.00	0	0.00	1	1.59	3	6.27	0	0.00	1	0.98	0	0.00	0	0.00	0	0.00	0	0.00	0	0.00
TRINITY_DN10179_c0_g1	0	0.00	1	49.14	0	0.00	0	0.00	0	0.00	0	0.00	0	0.00	0	0.00	0	0.00	0	0.00	0	0.00	0	0.00	0	0.00	0	0.00	0	0.00
TRINITY_DN1017_c0_g1	649	32.16	591	29.88	726	30.23	681	30.17	686	35.54	762	34.94	780	34.87	681	34.34	749	35.85	940	43.82	758	38.13	827	40.16	683	35.80	523	29.69	528	25.92
TRINITY_DN1017_c1_g1	133	6.53	124	6.49	145	6.03	204	9.05	206	10.65	257	11.69	378	16.51	288	14.11	317	14.78	163	7.24	185	9.07	161	7.85	112	5.80	88	5.14	112	5.78
TRINITY_DN1017_c1_g2	0	0.00	0	0.00	0	0.00	0	0.00	0	0.00	0	0.00	0	0.00	0	0.00	0	0.00	0	0.00	0	0.00	0	0.00	0	0.00	0	0.00	0	0.00
TRINITY_DN1017_c2_g1	16	2.61	9	1.32	8	1.11	8	1.17	5	0.88	3	0.34	11	1.63	18	2.51	7	0.96	6	0.83	15	2.35	7	1.08	6	0.98	2	1.03	2	0.25
TRINITY_DN1017_c3_g1	473	14.30	405	12.44	499	12.43	653	18.38	555	18.69	613	18.57	650	18.78	593	19.40	627	18.71	423	11.34	370	11.07	351	10.62	431	13.82	387	14.57	397	12.96
TRINITY_DN10180_c1_g1	1	0.86	1	0.74	0	0.00	0	0.00	0	0.00	3	2.31	0	0.00	0	0.00	0	0.00	0	0.00	1	0.73	0	0.00	0	0.00	1	1.03	0	0.00
TRINITY_DN10180_c2_g1	0	0.00	2	5.33	0	0.00	0	0.00	0	0.00	0	0.00	0	0.00	0	0.00	0	0.00	0	0.00	0	0.00	0	0.00	1	3.33	0	0.00	0	0.00
TRINITY_DN10181_c0_g1	4	0.42	9	0.98	13	1.17	4	0.37	13	1.44	7	0.69	21	1.96	17	1.74	20	1.94	6	0.55	17	1.78	12	1.28	9	1.00	5	0.64	8	0.89
TRINITY_DN10181_c0_g2	51	1.63	47	1.63	46	1.29	47	1.27	28	0.98	42	1.28	51	1.49	53	1.68	73	2.10	103	3.17	82	2.80	64	2.12	11	0.37	11	0.49	6	0.20
TRINITY_DN10181_c1_g1	0	0.00	0	0.00	0	0.00	0	0.00	0	0.00	0	0.00	0	0.00	0	0.00	0	0.00	0	0.00	0	0.00	0	0.00	0	0.00	0	0.00	0	0.00
TRINITY_DN10182_c0_g1	1	0.00	2	95.71	0	0.00	0	0.00	0	0.00	4	0.00	3	0.00	1	39.72	1	44.12	4	102.32	1	39.74	1	43.87	1	0.00	1	57.34	0	0.00
TRINITY_DN10183_c0_g1	0	0.00	0	0.00	0	0.00	17	2.43	13	1.88	13	1.68	14	1.82	9	8.77	18	2.46	3	0.35	2	0.27	2	0.28	0	0.00	0	0.00	0	0.00
TRINITY_DN10184_c0_g1	1895	84.71	1680	79.01	1958	75.16	2205	88.37	2037	95.47	2383	98.81	2121	84.01	1802	80.89	2056	86.15	2440	98.01	1835	81.88	1815	80.44	2841	132.20	1958	105.26	2456	115.45
TRINITY_DN10185_c0_g1	1071	46.58	1142	52.89	1304	48.96	1562	61.66	1265	58.60	1404	57.41	1544	59.20	1488	66.17	1480	60.84	1040	41.96	1031	45.69	1120	48.87	1100	50.91	1054	56.13	1080	50.27
TRINITY_DN10185_c1_g1	5	1.20	7	1.65	18	3.58	12	2.44	8	1.99	12	2.68	8	1.66	13	2.80	5	1.05	11	2.07	14	3.23	10	2.46	11	2.78	7	2.06	13	3.23
TRINITY_DN10186_c0_g1	65	3.56	48	2.59	90	5.34	228	10.84	186	9.66	214	10.42	197	10.50	169	8.78	161	8.84	55	2.38	51	2.73	34	1.73	64	3.58	69	6.41	73	4.22
TRINITY_DN10186_c0_g2	0	0.00	0	0.00	0	0.00	0	0.00	0	0.00	0	0.00	0	0.00	1	1.52	0	0.00	0	0.00	0	0.00	0	0.00	0	0.00	0	0.00	0	0.00
TRINITY_DN10186_c0_g3	0	0.00	0	0.00	0	0.00	0	0.00	0	0.00	0	0.00	0	0.00	0	0.00	0	0.00	0	0.00	0	0.00	0	0.00	0	0.00	0	0.00	0	0.00
TRINITY_DN10187_c0_g1	118	2.61	109	2.56	125	2.39	21	0.42	14	0.33	18	0.37	32	0.63	31	0.70	33	0.69	23	0.47	24	0.53	32	0.70	77	1.77	82	2.18	81	1.89
TRINITY_DN10187_c0_g2	0	0.00	0	0.00	0	0.00	0	0.00	0	0.00	0	0.00	0	0.00	0	0.00	1	23.24	0	0.00	1	21.90	0	0.00	1	30.61	0	0.00	0	5.13
TRINITY_DN10188_c0_g1	9	2.85	13	1.65	13	1.10	21	3.77	10	0.97	16	2.07	15	1.68	10	1.93	11	1.93	10	0.66	4	0.28	6	0.90	8	0.97	7	1.85	6	0.92
TRINITY_DN10188_c0_g2	0	0.00	0	0.00	0	0.00	0	0.00	0	0.00	0	0.00	0	0.00	0	0.00	0	0.00	2	15.08	0	0.00	1	14.95	0	0.00	0	0.00	0	0.00
TRINITY_DN10188_c1_g1	11	1.20	7	0.80	17	1.61	14	1.40	19	2.23	29	3.00	22	2.19	10	1.07	6	0.62	19	1.79	14	1.55	9	1.02	9	1.05	7	0.96	1	0.12
TRINITY_DN10189_c0_g1	1	22.95	0	0.00	0	0.00	0	0.00	0	0.00	0	0.00	0	0.00	1	10.76	0	0.00	0	0.00	0	0.00	1	14.61	0	0.00	0	0.00	0	0.00
TRINITY_DN1018_c0_g1	358	7.40	376	8.14	510	8.78	415	7.18	295	5.67	351	6.02	318	5.76	286	5.86	292	5.38	238	4.38	221	4.41	233	4.78	180	3.82	214	5.37	200	4.12
TRINITY_DN1018_c0_g2	1171	101.62	1285	113.75	1516	113.10	1194	87.43	983	87.04	1158	90.05	1308	97.08	1232	100.95	1219	95.10	1271	96.06	1172	102.98	1200	105.98	1100	102.54	1038	111.06	1060	98.26
TRINITY_DN1018_c1_g1	31	1.02	33	1.15	34	0.96	52	1.54	55	1.90	57	1.74	49	1.43	42	1.40	61	1.89	13	0.39	25	0.82	33	1.07	11	0.38	20	0.79	26	0.90
TRINITY_DN1018_c2_g1	0	0.00	1	3.44	0	0.00	0	0.00	2	8.24	0	0.00	1	3.52	0	0.00	0	0.00	0	0.00	1	3.20	0	0.00	0	0.00	0	0.00	0	0.00
TRINITY_DN1018_c3_g1	0	0.00	0	0.00	1	0.00	0	0.00	0	0.00	1	0.00	2	0.00	3	142.10	0	0.00	2	60.40	0	0.00	0	0.00	0	0.00	0	0.00	0	0.00
TRINITY_DN1018_c6_g1	0	0.00	0	0.00	0	0.00	0	0.00	0	0.00	0	0.00	0	0.00	0	0.00	0	0.00	0	0.00	0	0.00	0	0.00	0	0.00	0	0.00	0	0.00
TRINITY_DN10190_c0_g1	749	25.68	771	30.97	879	26.98	1568	48.14	1414	52.14	1457	46.53	1548	47.84	1333	45.88	1475	48.54	524	15.86	526	17.60	538	18.36	838	30.78	709	31.34	810	32.65
TRINITY_DN10191_c0_g1	0	0.00	0	0.00	0	0.00	0	0.00	0	0.00	0	0.00	0	0.00	0	0.00	0	0.00	0	0.00	0	0.00	0	0.00	0	0.00	0	0.00	0	0.00
TRINITY_DN10191_c0_g2	35	0.48	17	4.63	35	1.63	16	0.20	23	0.33	32	0.41	49	3.69	28	2.60	20	2.60	43	3.17	30	0.41	49	2.26	7	0.10	10	0.16	4	0.06
TRINITY_DN10191_c1_g1	2	1.33	1	0.59	0	0.00	0	0.00	0	0.00	2	1.20	0	0.00	3	1.53	0	0.00	0	0.00	0	0.00	0	0.00	0	0.00	0	0.00	0	0.00
TRINITY_DN10192_c0_g1	775	33.30	732	33.55	919	34.00	1286	49.77	1039	47.03	1328	53.95	1256	47.87	1125	48.83	1123	45.42	643	25.30	689	29.98	732	31.74	691	31.12	606	31.57	713	32.40
TRINITY_DN10192_c0_g2	187	17.02	200	18.82	248	19.22	289	23.24	271	25.79	268	22.65	277	22.22	270	23.99	276	23.14	168	13.26	152	13.69	137	12.47	183	17.40	165	18.15	164	15.64
TRINITY_DN10192_c1_g1	9	3.32	14	4.88	9	2.69	30	9.04	12	4.53	22	7.50	13	4.08	14	4.38	10	3.09	20	5.37	10	3.44	8	3.03	5	1.94	7	3.16	5	1.89
TRINITY_DN10193_c0_g1	0	0.00	0	0.00	0	0.00	1	3.06	2	8.77	0	0.00	0	0.00	1	2.87	0	0.00	1	2.12	0	0.00	1	4.26	0	0.00	0	0.00	0	0.00
TRINITY_DN10194_c0_g1	33	6.74	31	5.93	36	6.01	118	19.83	70	14.43	122	22.75	80	13.26	44	8.12	58	10.15	27	4.10	32	5.93	15	3.12	28	5.48	28	6.37	25	4.85
TRINITY_DN10195_c0_g1	197	22.61	169	20.16	259	25.64	286	29.07	197	24.16	261	28.09	240	24.05	176	19.62	226	23.97	236	23.46	207	24.05	187	21.67	199	24.48	183	25.88	222	27.34
TRINITY_DN10196_c0_g1	67	2.29	62	2.24	42	1.23	45	1.38	28	1.00	29	0.92	64	1.95	43	1.48	43	1.38	58	1.79	46	1.57	52	1.76	43	1.53	23	0.94	30	1.08
TRINITY_DN10196_c0_g2	290	17.93	295	19.19	297	15.74	239	12.98	247	16.24	263	15.17	255	14.37	226	13.68	290	16.64	240	12.97	242	14.79	190	11.62	278	17.64	251	18.85	341	22.50
TRINITY_DN10197_c0_g1	52	2.16	45	1.94	63	2.22	18	0.67	10	0.44	14	0.57	35	1.30	20	0.83	28	1.06	40	1.57	30	1.26	36	1.49	24	1.07	12	0.63	16	0.75
TRINITY_DN10197_c1_g1	0	0.00	0	0.00	0	0.00	0	0.00	0	0.00	0	0.00	0	0.00	0	0.00	0	0.00	0	0.00	0	0.00	0	0.00	0	0.00	0	0.00	0	0.00
TRINITY_DN10197_c2_g1	6	10.28	1	1.34	2	2.42	0	0.00	0	0.00	0	0.00	0	0.00	1	1.10	0	0.00	1	0.88	0	0.00	4	6.37	0	0.00	0	0.00	0	0.00
TRINITY_DN10198_c0_g1	34	0.75	45	1.05	51	0.97	165	3.28	121	2.80	128	2.61	101	1.98	93	2.09	102	2.12	19	0.38	32	0.71	16	0.35	39	0.89	35	0.92	39	0.90
TRINITY_DN10198_c0_g2	36	0.75	33	0.73	47	0.85	151	2.85	94	2.06	130	2.52	103	1.91	121	2.57	104	2.05	37	0.71	21	0.44	38	0.78	53	1.15	28	0.70	48	1.06
TRINITY_DN10198_c1_g1	578	15.85	533	14.86	636	14.11	1050	26.77	907	26.55	1116	29.20	1057	27.08	725	21.00	815	22.36	914	21.86	761	21.60	780	20.76	488	13.06	439	14.11	428	12.85
TRINITY_DN10198_c1_g2	0	0.00	2	7.47	0	0.00	0	0.00	0	0.00	0	0.00	0	0.00	0	0.00	1	3.21	0	0.00	0	0.00	0	0.00	0	0.00	0	0.00	0	0.00
TRINITY_DN10198_c2_g1	5	1.50	3	0.87	4	0.98	5	1.25	4	1.24	5	1.39	3	0.77	0	0.00	6	1.54	5	1.13	4	1.14	4	1.23	0	0.00	1	0.37	0	0.00
TRINITY_DN10199_c0_g1	10	2.21	7	1.53	10	1.83	2	0.38	2	0.46	3	0.62	6	1.15	5	1.00	6	1.16	4	0.70	6	1.28	2	0.45	1	0.23	1	0.27	0	0.00
TRINITY_DN10199_c0_g2	0	0.00	1	1.42	3	3.85	1	1.21	1	1.67	2	3.10	2	2.78	2	2.33	1	1.23	4	3.69	1	1.38	0	0.00	0	0.00	4	8.18	0	0.00
TRINITY_DN10199_c0_g3	1	2.96	1	2.15	4	7.88	3	5.47	0	0.00	0	0.00	1	2.15	0	0.00	7	13.00	3	3.98	1	2.06	2	5.10	0	0.00	0	0.00	3	7.60
TRINITY_DN10199_c1_g1	0	0.00	1	1.94	0	0.00	0	0.00	1	2.30	0	0.00	0	0.00	0	0.00	0	0.00	0	0.00	0	0.00	0	0.00	0	0.00	0	0.00	0	0.00
TRINITY_DN1019_c0_g1	116	2.53	121	2.79	142	2.67	229	4.53	183	4.25	189	3.85	318	6.25	273	6.13	276	5.77	120	2.37	139	3.06	116	2.52	105	2.37	79	2.05	111	2.55
TRINITY_DN1019_c0_g2	728	19.12	801	21.30	929	20.05	1045	18.58	866	17.83	983	18.76	983	16.08	851	15.04	881	15.35	875	23.01	863	24.16	800	21.95	530	11.51	464	11.91	549	12.02
TRINITY_DN1019_c0_g3	128	2.55	83	1.76	127	2.19	153	2.76	140	2.93	199	3.68	183	3.24	165	3.36	177	3.34	87	1.59	86	1.72	94	1.85	76	1.58	80	1.91	87	1.83
TRINITY_DN1019_c1_g1	1869	233.47	1867	238.59	2179	230.90	2591	282.65	2248	292.04	2285	266.62	2665	295.51	2446	288.54	2619	297.49	1848	202.65	1625	205.71	1653	212.96	2011	274.78	1836	282.58	2134	281.89
TRINITY_DN1019_c4_g1	88	1.52	95	1.78	108	1.58	79	1.13	56	1.07	69	1.10	71	1.06	67	1.32	67	0.95	121	1.98	77	1.42	111	1.99	65	1.26	57	1.30	74	1.52
TRINITY_DN1019_c5_g1	4	39.92	1	6.36	5	29.84	9	47.10	3	22.77	9	65.45	6	39.71	2	9.79	3	16.41	10	34.90	7	42.98	10	71.31	8	62.77	2	17.85	10	74.43
TRINITY_DN101_c0_g1	683	184.19	728	184.85	851	182.23	884	198.76	738	204.62	785	198.52	1031	262.29	1066	265.60	1038	257.73	727	152.12	624	162.20	625	178.20	620	177.47	641	206.14	759	213.40
TRINITY_DN101_c1_g1	534	208.08	751	273.96	807	253.64	919	281.60	772	296.15	748	274.85	797	278.66	795	263.03	887	304.33	620	204.75	536	219.65	506	225.04	602	256.40	580	257.66	673	282.17
TRINITY_DN101_c1_g2	18	3.84	28	5.92	23	4.09	29	5.27	30	6.64	45	8.93	32	5.94	23	4.47	22	4.14	20	3.40	6	1.24	22	4.79	17	3.82	13	3.39	30	6.65
TRINITY_DN10200_c0_g1	0	0.00	0	0.00	0	0.00	0	0.00	0	0.00	0	0.00	2	53.33	0	0.00	0	0.00	0	0.00	0	0.00	0	0.00	2	59.69	0	0.00	0	0.00
TRINITY_DN10201_c0_g1	1279	37.55	1138	38.68	1412	36.22	1550	42.60	1203	38.03	1417	38.31	1755	51.49	1519	44.73	1612	43.68	1316	36.14	1244	40.01	1249	36.91	1198	40.57	931	36.62	1073	37.07
TRINITY_DN10202_c0_g1	109	8.38	111	9.32	157	9.43	380	31.82	309	31.31	384	34.57	344	28.85	283	25.83	336	28.53	215	16.11	142	12.47	171	15.24	185	17.20	102	9.96	138	13.34
TRINITY_DN10202_c1_g1	0	0.00	0	0.00	0	0.00	0	0.00	0	0.00	0	0.00	0	0.00	0	0.00	0	0.00	0	0.00	2	0.00	0	0.00	0	0.00	0	0.00	0	0.00
TRINITY_DN10202_c2_g1	0	0.00	0	0.00	0	0.00	0	0.00	0	0.00	0	0.00	0	0.00	0	0.00	0	0.00	0	0.00	0	0.00	0	0.00	0	0.00	0	0.00	0	0.00
TRINITY_DN10203_c0_g1	23	15.83	20	10.78	22	9.13	20	6.17	22	11.66	20	11.15	21	8.00	18	7.69	25	10.27	16	4.39	16	6.85	5	1.95	8	6.28	7	3.25	12	6.10
TRINITY_DN10204_c0_g1	58	0.89	59	0.98	97	1.37	42	0.58	37	0.63	40	0.61	50	0.71	32	0.51	36	0.54	65	0.93	74	1.18	68	1.30	21	0.43	18	0.38	14	0.26
TRINITY_DN10205_c0_g1	27	5.33	34	8.79	24	3.79	18	3.69	20	2.33	21	4.70	24	9.33	15	2.89	26	5.59	27	5.19	10	2.88	5	0.93	16	4.19	12	3.16	26	8.93
TRINITY_DN10206_c0_g1	30	2.27	26	1.71	15	1.19	74	3.87	73	4.57	94	5.11	62	3.22	55	3.21	78	5.24	24	1.25	10	0.58	17	1.39	30	1.83	9	0.64	15	1.18
TRINITY_DN10206_c0_g2	63	2.46	37	1.53	70	2.19	5	0.15	2	0.07	9	0.35	11	0.32	1	0.05	4	0.13	67	2.30	50	1.85	55	2.01	30	1.05	12	0.57	28	1.14
TRINITY_DN10206_c0_g3	0	0.00	4	0.59	5	0.62	0	0.00	1	0.15	0	0.00	0	0.00	0	0.00	0	0.00	5	0.61	1	0.14	6	0.89	2	0.31	0	0.00	0	0.00
TRINITY_DN10206_c1_g1	0	0.00	0	0.00	1	8.18	0	0.00	0	0.00	0	0.00	0	0.00	0	0.00	0	0.00	0	0.00	0	0.00	0	0.00	0	0.00	0	0.00	0	0.00
TRINITY_DN10207_c0_g1	68	2.16	82	2.79	83	4.12	161	7.97	115	8.69	144	4.17	167	5.81	131	8.53	154	11.37	56	3.19	49	4.69	44	6.94	78	2.55	63	6.67	73	7.15
TRINITY_DN10207_c0_g2	4	0.54	10	1.38	8	0.92	10	1.19	13	1.84	14	1.77	23	2.74	13	1.68	21	2.59	9	1.03	1	0.13	6	0.82	1	0.14	5	0.83	8	1.14
TRINITY_DN10208_c0_g1	11	28.89	21	116.94	4	20.37	21	43.51	15	21.64	25	120.95	18	26.21	35	166.54	34	107.00	17	46.38	17	37.09	12	59.77	14	61.88	5	21.14	9	68.84
TRINITY_DN10208_c0_g2	4	22.73	2	7.63	2	7.10	0	0.00	1	4.57	5	21.72	0	0.00	1	2.98	2	6.56	1	2.20	0	0.00	0	0.00	1	4.76	0	0.00	5	22.51
TRINITY_DN10208_c1_g1	1	26.87	0	0.00	1	15.48	0	0.00	0	0.00	1	18.45	0	0.00	1	12.61	0	0.00	1	8.56	0	0.00	0	0.00	0	0.00	0	0.00	0	0.00
TRINITY_DN10208_c2_g1	0	0.00	0	0.00	0	0.00	0	0.00	0	0.00	0	0.00	0	0.00	1	4.18	0	0.00	0	0.00	0	0.00	0	0.00	0	0.00	0	0.00	0	0.00
TRINITY_DN10209_c0_g1	12	0.64	22	1.48	16	0.88	14	0.82	7	0.39	10	0.55	25	1.22	13	0.72	32	1.70	17	0.88	18	1.05	17	1.09	6	0.41	3	0.24	5	0.35
TRINITY_DN10209_c1_g1	0	0.00	0	0.00	0	0.00	0	0.00	0	0.00	0	0.00	0	0.00	0	0.00	0	0.00	0	0.00	0	0.00	0	0.00	0	0.00	0	0.00	0	0.00
TRINITY_DN1020_c0_g1	734	25.13	560	20.53	807	24.00	812	25.20	695	24.77	764	24.17	812	24.86	684	24.11	723	24.08	835	26.14	669	23.12	619	21.40	648	23.16	478	19.62	601	21.49
TRINITY_DN1020_c1_g1	0	0.00	0	0.00	1	6.89	0	0.00	0	0.00	0	0.00	0	0.00	1	5.63	1	6.31	1	3.98	0	0.00	0	0.00	0	0.00	0	0.00	0	0.00
TRINITY_DN10210_c0_g1	237	12.68	232	12.68	274	12.33	282	13.76	243	13.36	276	13.48	317	15.84	228	12.45	276	14.76	198	9.80	231	12.13	243	12.79	210	11.82	174	10.96	182	9.59
TRINITY_DN10210_c1_g1	0	0.00	1	7.16	0	0.00	0	0.00	0	0.00	0	0.00	1	7.47	0	0.00	0	0.00	0	0.00	0	0.00	0	0.00	0	0.00	0	0.00	0	0.00
TRINITY_DN10211_c0_g1	38	14.19	80	28.20	83	25.09	130	39.64	103	39.39	87	30.05	99	31.50	111	35.11	106	33.17	74	20.08	60	20.91	63	24.20	58	22.77	70	32.06	49	18.73
TRINITY_DN10212_c0_g1	356	13.96	361	15.44	431	14.64	507	18.21	412	16.86	497	18.39	579	21.11	455	19.49	508	18.78	368	12.65	296	11.94	337	12.35	538	22.74	407	16.88	443	16.90
TRINITY_DN10212_c1_g1	1	0.25	0	0.00	1	0.21	2	12.76	0	0.00	1	0.23	3	0.64	5	1.11	4	0.86	1	0.19	0	0.00	0	0.00	0	0.00	0	0.00	0	0.00
TRINITY_DN10213_c0_g1	2214	53.57	1997	50.87	2627	54.41	857	19.05	753	19.21	912	20.63	1540	32.79	1295	31.91	1437	33.04	1489	32.98	1288	31.29	1340	32.36	1538	38.54	1267	36.92	1406	35.70
TRINITY_DN10213_c0_g2	44	0.92	41	0.92	61	1.09	4	0.08	14	0.31	14	0.27	28	0.52	28	0.60	19	0.38	20	0.39	15	0.31	13	0.27	6	0.13	16	0.40	7	0.15
TRINITY_DN10214_c0_g1	1327	17.91	1153	16.30	1550	17.97	871	11.05	787	11.10	903	11.29	984	12.20	815	11.12	955	12.47	757	9.38	809	11.09	848	11.24	869	12.15	829	13.75	856	12.15
TRINITY_DN10214_c1_g1	1	0.30	0	0.00	0	0.00	4	1.00	0	0.00	0	0.00	2	0.52	2	0.52	0	0.00	0	0.00	0	0.00	0	0.00	1	0.32	0	0.00	0	0.00
TRINITY_DN10215_c0_g1	1105	18.08	1041	18.31	1441	20.29	1185	17.70	1052	18.36	1217	18.74	1172	17.40	955	16.41	1101	17.43	891	13.58	918	15.35	933	15.40	1108	19.17	983	19.85	1084	19.18
TRINITY_DN10215_c1_g1	4	0.21	6	0.50	5	0.23	15	0.71	16	1.50	23	1.42	20	1.13	16	0.85	32	1.81	8	0.38	8	0.42	10	0.53	4	0.22	9	1.18	15	0.88
TRINITY_DN10216_c0_g1	412	14.65	375	14.16	456	14.02	737	23.69	644	24.07	645	21.30	956	30.12	819	29.38	909	30.32	424	13.72	378	13.54	371	13.10	378	13.96	317	13.60	326	12.22
TRINITY_DN10216_c1_g1	17721	544.62	16703	520.37	20487	521.75	15566	406.13	13803	422.83	15901	440.86	15223	405.70	13578	399.20	14202	393.79	20803	573.42	19669	596.27	19805	586.19	16437	518.02	14006	477.55	15616	478.20
TRINITY_DN10216_c2_g1	0	0.00	0	0.00	0	0.00	0	0.00	0	0.00	0	0.00	0	0.00	1	3.37	0	0.00	0	0.00	0	0.00	0	0.00	0	0.00	0	0.00	0	0.00
TRINITY_DN10216_c3_g1	0	0.00	0	0.00	0	0.00	0	0.00	0	0.00	0	0.00	0	0.00	0	0.00	0	0.00	0	0.00	0	0.00	0	0.00	0	0.00	0	0.00	0	0.00
TRINITY_DN10217_c0_g1	1057	43.74	1114	48.67	1321	47.18	1404	52.20	1122	48.92	1345	52.01	1430	52.97	1281	53.64	1339	52.25	1015	37.83	961	39.79	956	39.28	1153	49.79	967	48.15	1123	49.03
TRINITY_DN10217_c0_g2	8	0.51	11	0.73	8	0.43	16	0.91	5	0.33	6	0.35	13	0.73	7	0.44	6	0.35	8	0.45	8	0.51	3	0.19	4	0.26	2	0.15	1	0.07
TRINITY_DN10217_c1_g1	0	0.00	0	0.00	0	0.00	0	0.00	0	0.00	0	0.00	0	0.00	0	0.00	0	0.00	0	0.00	0	0.00	0	0.00	0	0.00	0	0.00	0	0.00
TRINITY_DN10218_c0_g1	72	6.40	65	6.17	78	6.37	38	2.99	35	3.12	58	4.30	60	4.13	44	3.98	50	3.26	51	3.60	44	3.98	60	4.84	98	8.46	67	6.66	87	8.48
TRINITY_DN10219_c0_g1	236	6.67	202	7.22	224	6.38	348	10.15	293	10.48	349	10.95	382	9.18	261	6.79	315	8.76	211	4.91	186	5.14	198	5.68	163	6.63	108	3.30	131	4.38
TRINITY_DN10219_c0_g2	6	2.13	3	1.01	3	0.86	4	1.16	0	0.00	0	0.00	0	0.00	0	0.00	1	0.30	0	0.00	3	1.00	2	0.73	0	0.00	0	0.00	0	0.00
TRINITY_DN10219_c0_g3	0	0.00	0	0.00	0	0.00	1	0.61	1	0.80	0	0.00	0	0.00	3	1.81	0	0.00	2	1.00	1	0.70	1	0.81	0	0.00	0	0.00	0	0.00
TRINITY_DN1021_c0_g1	3235	34.37	2958	32.86	3789	33.02	5020	46.07	4477	47.88	5085	49.10	5304	46.45	4292	45.45	4703	46.70	3155	30.33	3120	32.97	3207	32.44	2458	28.00	2065	26.40	2268	26.13
TRINITY_DN1021_c1_g1	140	6.13	121	4.98	111	3.72	37	1.30	34	1.39	29	1.05	38	1.31	24	1.31	41	1.50	119	4.19	89	3.47	91	3.52	54	2.19	46	2.16	57	2.34
TRINITY_DN1021_c1_g2	35	1.18	42	1.48	40	1.16	52	1.57	38	1.34	27	0.84	51	1.51	26	0.88	43	1.36	48	1.46	28	0.94	43	1.43	14	0.49	17	0.69	26	0.92
TRINITY_DN10220_c0_g1	5	0.34	10	0.70	11	0.79	8	0.48	9	1.26	3	0.58	17	1.26	11	1.41	17	1.37	9	0.53	8	0.54	6	0.81	17	2.40	6	0.96	9	0.62
TRINITY_DN10221_c0_g1	3	2.77	7	5.46	7	4.84	4	2.73	17	15.20	7	5.75	8	5.96	11	7.39	17	11.70	2	1.12	6	4.70	4	3.63	7	6.51	8	8.75	10	8.93
TRINITY_DN10222_c0_g1	544	14.13	509	16.76	594	17.71	689	17.25	655	19.32	788	19.07	692	16.24	596	18.29	634	16.30	488	11.56	508	14.13	442	12.46	484	15.02	422	17.25	470	16.74
TRINITY_DN10223_c0_g1	664	33.04	571	29.83	766	32.70	229	10.20	177	9.23	204	9.42	194	8.55	176	8.77	177	8.24	695	30.95	662	32.85	709	35.01	473	24.51	436	26.10	451	23.59
TRINITY_DN10224_c0_g1	43	2.55	43	2.88	53	1.89	32	1.24	29	1.58	40	2.21	122	5.85	94	4.74	83	3.55	49	1.83	45	1.86	37	1.80	22	1.10	12	0.85	22	0.96
TRINITY_DN10224_c0_g2	0	0.00	0	0.00	0	0.00	0	0.00	0	0.00	0	0.00	0	0.00	0	0.00	0	0.00	0	0.00	0	0.00	0	0.00	0	0.00	0	0.00	0	0.00
TRINITY_DN10224_c0_g3	0	0.00	0	0.00	0	0.00	0	0.00	0	0.00	0	0.00	0	0.00	0	0.00	0	0.00	0	0.00	0	0.00	0	0.00	0	0.00	0	0.00	0	0.00
TRINITY_DN10225_c0_g1	7	2.21	9	2.72	10	2.58	1	0.26	0	0.00	0	0.00	4	1.08	1	0.27	4	1.08	8	1.89	8	2.39	12	3.89	0	0.00	0	0.00	1	0.32
TRINITY_DN10226_c0_g1	19	0.84	8	0.38	35	1.30	28	1.05	15	0.65	27	1.14	25	1.03	26	1.12	24	0.94	19	0.79	8	0.36	7	0.32	15	0.70	11	0.68	10	0.56
TRINITY_DN10226_c0_g2	0	0.00	0	0.00	0	0.00	0	0.00	0	0.00	0	0.00	0	0.00	0	0.00	0	0.00	0	0.00	0	0.00	0	0.00	0	0.00	0	0.00	0	0.00
TRINITY_DN10227_c0_g1	83	8.82	90	9.97	111	10.08	35	3.32	19	2.11	21	2.11	96	9.18	84	8.86	84	8.18	301	27.92	254	27.27	243	26.25	120	13.40	104	13.33	118	13.31
TRINITY_DN10228_c0_g1	27	0.58	30	0.68	32	0.59	11	0.21	11	0.25	12	0.24	14	0.26	18	0.39	15	0.30	35	0.68	37	0.79	33	0.69	10	0.22	12	0.31	22	0.50
TRINITY_DN10229_c0_g1	219	8.29	187	7.14	202	6.53	28	0.86	27	1.17	22	0.76	24	0.98	26	0.90	38	1.31	204	6.74	202	6.99	181	6.89	162	5.78	148	8.25	150	6.73
TRINITY_DN1022_c0_g1	70	4.04	83	8.67	101	8.59	101	8.70	90	3.55	85	5.18	111	6.89	115	10.82	109	11.46	94	6.12	61	7.21	90	8.34	66	4.07	50	5.48	70	7.19
TRINITY_DN1022_c0_g2	1753	63.89	1625	61.98	2203	66.75	2966	94.26	2627	97.86	2842	92.83	1684	52.73	1645	57.61	1672	53.45	4195	141.97	3885	140.91	4016	142.58	1776	69.19	1514	66.03	1801	69.87
TRINITY_DN1022_c1_g1	443	14.87	385	13.74	483	14.00	862	26.05	633	22.35	761	23.73	843	25.00	663	22.43	678	21.50	585	18.20	498	17.00	424	14.15	399	14.14	401	16.42	427	15.22
TRINITY_DN1022_c2_g1	147	7.13	146	7.94	179	7.39	339	14.47	297	13.53	356	14.05	180	9.66	154	10.57	162	9.70	131	6.16	144	6.19	159	7.45	119	6.91	96	6.08	115	5.97
TRINITY_DN1022_c3_g1	57	3.42	72	4.56	62	3.30	40	2.18	55	3.46	46	2.61	51	2.73	43	2.60	49	2.74	53	2.87	65	3.93	52	3.16	79	5.00	66	4.80	77	4.96
TRINITY_DN1022_c4_g1	0	0.00	0	0.00	1	3.20	0	0.00	0	0.00	2	7.82	0	0.00	0	0.00	0	0.00	0	0.00	2	6.40	0	0.00	0	0.00	0	0.00	0	0.00
TRINITY_DN10230_c0_g1	505	88.24	480	78.12	542	67.58	158	15.35	113	14.58	153	16.66	194	19.38	124	13.56	180	17.86	225	40.15	176	28.00	160	36.43	268	45.08	191	33.22	245	42.96
TRINITY_DN10230_c1_g1	31	1.35	30	1.41	35	1.25	21	0.75	20	0.92	23	0.99	32	1.22	22	1.00	17	0.64	31	1.10	19	0.90	12	0.57	14	0.67	18	0.85	15	0.62
TRINITY_DN10230_c2_g1	0	0.00	0	0.00	0	0.00	0	0.00	2	1.37	2	1.25	1	0.57	2	1.06	0	0.00	0	0.00	1	0.61	4	2.79	0	0.00	0	0.00	0	0.00
TRINITY_DN10231_c0_g1	454	10.36	367	9.25	476	8.91	648	13.80	566	13.69	631	13.83	719	14.07	658	14.82	672	15.06	551	12.19	449	10.99	352	8.48	297	7.23	270	7.27	266	6.29
TRINITY_DN10231_c1_g1	262	10.77	206	8.92	256	9.04	75	2.77	66	2.85	94	3.58	73	2.66	52	2.15	60	2.32	224	8.30	192	7.88	168	6.84	58	2.48	55	2.72	59	2.55
TRINITY_DN10232_c0_g1	58	28.18	78	17.51	84	16.38	98	19.97	73	20.44	89	24.50	91	24.22	112	25.30	113	26.40	66	17.41	51	17.45	55	26.70	53	13.83	69	23.38	52	9.63
TRINITY_DN10232_c1_g1	23	0.99	20	1.47	20	0.80	27	3.63	16	2.44	18	2.15	22	0.95	24	1.28	23	1.05	15	0.50	18	1.33	12	1.03	2	0.14	5	0.65	3	0.26
TRINITY_DN10232_c1_g2	4	0.43	5	0.55	5	0.45	3	0.28	7	0.78	8	0.79	11	1.03	5	0.52	5	0.49	7	0.64	2	0.21	7	0.75	0	0.00	0	0.00	0	0.00
TRINITY_DN10232_c3_g1	0	0.00	7	2.68	7	4.29	13	9.26	4	1.67	9	3.39	3	1.04	8	3.59	6	2.96	1	1.16	5	2.21	2	0.84	0	0.00	0	0.00	1	0.42
TRINITY_DN10233_c0_g1	3191	140.69	3280	151.06	4014	152.16	4068	163.40	3659	170.90	3909	161.38	3704	145.89	3265	144.89	3518	146.57	3412	134.21	3213	140.50	3265	142.07	2921	133.03	2852	152.07	3057	143.59
TRINITY_DN10234_c0_g1	20	0.75	14	0.55	26	0.83	4	0.13	2	0.08	2	0.07	5	0.17	0	0.00	4	0.14	26	0.88	27	1.01	20	0.74	10	0.39	1	0.04	7	0.27
TRINITY_DN10235_c0_g1	746	40.67	721	41.72	862	39.91	846	40.70	740	42.31	881	45.87	928	45.81	756	40.70	868	44.18	891	43.23	791	43.41	825	45.62	835	46.82	693	45.69	807	47.35
TRINITY_DN10235_c2_g1	0	0.00	0	0.00	0	0.00	0	0.00	0	0.00	0	0.00	0	0.00	0	0.00	0	0.00	0	0.00	0	0.00	0	0.00	0	0.00	0	0.00	0	0.00
TRINITY_DN10236_c0_g1	15	58.14	17	46.20	15	37.68	24	55.01	20	65.01	10	30.68	27	74.34	21	45.30	12	28.14	23	37.50	13	33.37	12	38.51	18	61.07	7	27.64	11	35.34
TRINITY_DN10237_c0_g1	0	0.00	0	0.00	3	5.14	4	7.27	5	11.13	4	8.33	3	5.60	5	7.59	2	3.25	1	2.30	6	10.84	3	8.57	0	0.00	0	0.00	0	0.00
TRINITY_DN10238_c0_g1	37	11.54	17	5.09	37	9.44	23	5.95	19	6.10	13	3.76	15	4.02	8	2.17	16	4.26	25	5.85	9	2.65	24	7.70	14	4.60	13	4.98	10	3.21
TRINITY_DN10239_c0_g1	67	13.66	65	15.34	59	12.06	82	19.38	56	18.77	63	15.60	69	13.13	46	11.13	49	14.29	86	16.29	64	16.05	69	22.96	50	10.15	40	13.65	65	20.62
TRINITY_DN10239_c0_g2	69	9.97	66	9.68	78	9.50	111	13.95	71	10.70	117	15.73	53	6.71	37	5.06	54	7.05	135	16.28	80	11.32	87	12.72	6	0.91	5	0.88	9	1.36
TRINITY_DN10239_c1_g1	519	138.69	555	149.21	620	141.69	555	124.67	431	122.63	525	135.84	691	164.92	716	176.90	641	155.15	599	128.39	476	126.69	451	128.35	359	105.32	306	107.06	402	116.77
TRINITY_DN10239_c1_g2	35	2.49	37	2.74	40	2.43	11	0.70	6	0.45	17	1.12	19	1.19	18	1.27	11	0.73	25	1.57	38	2.69	36	2.55	9	0.67	18	1.55	13	0.97
TRINITY_DN10239_c2_g1	50	4.06	54	4.55	67	4.64	65	4.68	59	5.01	89	6.71	135	9.68	80	6.38	113	8.48	62	4.40	56	4.51	40	3.24	13	1.10	15	1.47	3	0.26
TRINITY_DN10239_c4_g1	0	0.00	0	0.00	0	0.00	0	0.00	0	0.00	0	0.00	0	0.00	0	0.00	0	0.00	0	0.00	0	0.00	1	34.64	0	0.00	0	0.00	0	0.00
TRINITY_DN1023_c0_g1	169	6.73	155	6.80	214	7.74	292	10.53	255	10.57	234	8.72	293	10.32	259	10.73	266	10.22	137	5.01	123	5.01	168	7.11	202	8.38	168	8.45	200	8.64
TRINITY_DN1023_c0_g2	596	20.68	534	19.30	608	16.89	597	17.68	500	17.91	652	20.96	754	23.69	558	19.62	666	21.99	565	18.98	434	15.47	469	16.65	435	16.16	398	17.72	416	15.26
TRINITY_DN1023_c0_g3	0	0.00	0	0.00	1	0.86	1	0.83	1	1.12	0	0.00	2	1.85	2	1.63	0	0.00	2	1.32	1	0.95	2	2.27	0	0.00	0	0.00	0	0.00
TRINITY_DN10240_c0_g1	874	64.81	736	56.85	955	59.91	736	48.28	620	47.88	761	52.33	397	25.95	262	19.17	281	19.20	1731	112.87	1445	105.46	1209	89.40	867	67.23	589	52.85	685	53.54
TRINITY_DN10241_c0_g1	6	0.16	11	0.31	17	0.38	20	0.47	25	0.69	24	0.58	12	0.28	16	0.43	24	0.59	6	0.14	1	0.03	5	0.13	5	0.14	2	0.06	3	0.08
TRINITY_DN10241_c1_g1	12	1.69	18	2.61	13	1.66	20	2.63	5	0.79	6	0.85	5	0.66	1	0.14	1	0.14	18	2.26	8	1.18	4	0.61	10	1.48	2	0.37	10	1.58
TRINITY_DN10242_c0_g1	22	3.60	21	2.55	15	1.49	44	4.71	37	4.28	50	5.67	49	4.81	47	4.83	42	4.70	26	3.76	18	1.98	21	2.18	14	1.60	11	1.57	15	7.45
TRINITY_DN10242_c2_g1	6	13.34	2	3.35	0	0.00	5	7.15	4	7.93	3	5.55	6	9.94	8	10.91	1	1.45	5	5.34	2	3.25	0	0.00	3	6.22	4	9.71	2	3.93
TRINITY_DN10243_c0_g1	24	0.63	26	0.72	36	0.81	46	1.09	42	1.15	37	0.91	61	1.48	64	1.73	52	1.29	27	0.64	36	0.94	20	0.52	9	0.26	11	0.34	7	0.20
TRINITY_DN10243_c0_g2	1	0.39	3	1.52	0	0.00	3	2.04	1	0.40	3	2.48	2	0.67	0	0.00	2	0.65	2	0.56	4	1.46	3	1.21	0	0.00	1	1.10	0	0.00
TRINITY_DN10243_c0_g3	0	0.00	0	0.00	0	0.00	0	0.00	0	0.00	0	0.00	0	0.00	0	0.00	0	0.00	2	17.11	0	0.00	0	0.00	0	0.00	0	0.00	0	0.00
TRINITY_DN10244_c0_g1	2	0.44	6	1.32	1	0.18	3	0.57	2	0.46	0	0.00	4	0.77	5	1.01	6	1.17	0	0.00	1	0.21	1	0.23	0	0.00	0	0.00	6	1.39
TRINITY_DN10244_c0_g2	0	0.00	1	0.37	5	1.57	9	2.85	5	1.99	0	0.00	6	1.98	4	1.31	5	1.62	1	0.28	0	0.00	0	0.00	1	0.41	1	0.48	4	1.59
TRINITY_DN10245_c0_g1	21	1.47	17	1.23	26	1.57	1	0.06	2	0.15	0	0.00	3	0.19	8	1.20	2	0.13	29	1.78	24	2.03	12	0.83	8	0.58	3	0.25	12	0.89
TRINITY_DN10246_c0_g1	36	1.71	30	1.51	28	1.16	28	1.19	22	1.09	28	1.25	22	0.94	17	0.81	19	0.86	23	1.00	21	1.01	17	0.81	29	1.46	21	1.22	14	0.71
TRINITY_DN10247_c0_g1	143	6.94	131	6.29	167	7.12	282	11.84	279	14.11	278	12.19	250	10.72	298	14.38	302	13.49	165	8.12	144	7.09	135	6.54	147	7.70	158	10.10	170	8.90
TRINITY_DN10247_c0_g2	4	0.36	10	0.94	1	0.08	13	1.05	26	2.47	13	1.10	35	2.81	35	3.11	25	2.10	8	0.63	10	0.90	5	0.46	4	0.38	7	0.77	9	0.86
TRINITY_DN10248_c0_g1	383	9.08	317	8.60	451	9.27	400	8.42	256	6.37	294	6.47	577	12.60	480	11.34	507	11.66	464	9.94	482	11.42	415	10.04	243	5.96	196	6.32	232	6.07
TRINITY_DN10249_c0_g1	0	0.00	1	5.06	0	0.00	0	0.00	3	2.73	0	0.00	3	2.26	3	2.04	3	2.09	0	0.00	0	0.00	0	0.00	2	1.90	5	17.72	0	0.00
TRINITY_DN10249_c1_g1	0	0.00	0	0.00	0	0.00	0	0.00	0	0.00	0	0.00	0	0.00	0	0.00	0	0.00	0	0.00	0	0.00	0	0.00	0	0.00	0	0.00	0	0.00
TRINITY_DN1024_c0_g1	54	1.82	74	3.30	68	3.32	82	2.55	83	3.79	83	2.54	60	3.00	58	2.60	62	2.58	54	1.67	43	2.37	43	3.20	41	3.25	51	2.19	43	1.61
TRINITY_DN1024_c1_g1	217	13.58	179	12.97	191	9.09	277	11.04	225	14.63	321	17.96	335	15.06	285	14.88	335	19.09	216	10.75	199	14.85	163	10.99	152	9.70	112	11.34	118	8.17
TRINITY_DN10250_c0_g1	586	32.64	596	35.60	750	36.71	1656	84.05	1444	85.90	1660	85.32	1825	93.07	1639	93.40	1841	97.26	1105	54.09	1076	59.96	1113	60.37	772	46.04	671	45.88	862	51.85
TRINITY_DN10251_c0_g1	5641	167.82	4613	144.75	5920	152.52	949	26.68	747	24.79	1015	29.54	2739	75.60	2124	65.80	2371	68.55	3386	92.41	2901	87.08	2938	87.45	1460	46.13	1086	39.76	1245	39.02
TRINITY_DN10251_c0_g2	156	18.10	119	14.15	159	15.64	7	0.71	14	1.70	3	0.32	4	0.41	1	0.11	7	0.74	287	28.36	211	24.11	210	24.51	187	22.71	156	21.94	141	17.12
TRINITY_DN10251_c1_g1	0	0.00	0	0.00	0	0.00	0	0.00	0	0.00	0	0.00	0	0.00	0	0.00	0	0.00	0	0.00	0	0.00	0	0.00	0	0.00	0	0.00	0	0.00
TRINITY_DN10251_c2_g1	4	9.39	4	7.02	5	8.02	9	13.48	5	10.41	10	19.46	13	22.65	4	5.71	5	7.62	3	3.34	0	0.00	0	0.00	3	6.53	4	10.20	2	4.13
TRINITY_DN10252_c0_g1	54	4.33	69	5.77	71	4.89	17	1.14	34	2.84	15	1.05	51	3.58	57	4.38	54	3.86	124	8.72	112	9.02	152	12.21	39	3.07	30	2.73	57	5.13
TRINITY_DN10253_c0_g1	214	106.19	201	96.41	275	108.19	394	168.22	272	165.02	300	157.87	310	136.62	326	145.78	343	161.77	214	57.73	160	68.30	212	105.91	196	97.18	191	116.80	241	133.62
TRINITY_DN10254_c0_g1	931	97.88	776	84.74	1047	94.93	1218	108.54	1013	111.25	1113	108.78	1197	107.29	1015	98.70	1114	105.10	969	85.96	885	91.22	910	97.47	869	99.04	667	84.91	806	90.23
TRINITY_DN10255_c0_g1	37	0.85	31	0.76	39	0.77	40	0.83	26	0.63	53	1.13	48	0.98	76	1.78	57	1.24	26	0.55	29	0.67	31	0.70	21	0.50	22	0.61	30	0.73
TRINITY_DN10255_c0_g2	0	0.00	0	0.00	0	0.00	0	0.00	3	0.81	1	0.24	1	0.22	4	0.93	2	0.45	0	0.00	2	0.50	0	0.00	2	0.55	0	0.00	0	0.00
TRINITY_DN10255_c1_g1	0	0.00	0	0.00	1	0.00	0	0.00	0	0.00	0	0.00	0	0.00	0	0.00	0	0.00	0	0.00	0	0.00	0	0.00	0	0.00	0	0.00	0	0.00
TRINITY_DN10255_c1_g2	9	0.44	12	0.61	13	0.54	16	0.69	8	0.41	12	0.54	21	0.90	10	0.49	13	0.59	8	0.35	3	0.14	7	0.34	2	0.10	4	0.23	2	0.10
TRINITY_DN10256_c0_g1	337	7.58	275	6.59	335	6.68	173	3.50	135	3.30	186	3.93	222	4.54	200	4.73	183	4.00	570	12.00	476	11.02	485	10.65	299	7.44	298	8.33	341	8.34
TRINITY_DN10256_c0_g2	21	0.87	13	0.56	18	0.64	25	0.92	17	0.73	14	0.54	22	0.80	21	0.87	16	0.62	6	0.22	11	0.45	13	0.53	8	0.34	12	0.59	15	0.65
TRINITY_DN10257_c0_g1	23	1.66	24	1.36	21	0.87	68	3.70	64	4.34	46	2.64	74	3.73	57	3.25	76	3.80	88	6.01	73	4.56	79	4.52	15	1.13	15	0.91	19	1.24
TRINITY_DN10257_c1_g1	216	4.82	138	3.35	224	4.42	113	2.33	101	2.51	98	2.10	151	3.17	132	3.06	183	4.00	154	3.08	141	3.19	141	3.30	153	3.57	115	3.19	135	3.37
TRINITY_DN10258_c0_g1	31897	1034.41	29841	1022.39	37417	1045.55	6193	180.85	5272	179.76	5956	179.30	3540	101.92	3165	103.56	3381	103.18	47764	1406.31	47653	1548.82	50309	1617.67	22385	758.37	20409	799.43	22497	770.85
TRINITY_DN10259_c0_g1	9	21.17	17	33.23	18	19.72	5	2.64	10	17.54	6	3.16	28	41.87	18	16.08	23	30.66	12	4.82	8	15.40	5	23.00	4	7.27	3	3.17	4	2.59
TRINITY_DN1025_c0_g1	228	9.14	164	6.92	191	6.37	383	13.24	333	13.53	371	13.10	529	17.50	458	17.72	484	17.64	297	10.20	229	8.83	175	7.01	232	9.28	178	8.46	165	6.94
TRINITY_DN1025_c1_g1	989	13.17	873	12.24	1145	14.43	1216	15.95	1086	16.64	1209	15.23	1288	15.12	1051	16.55	1183	15.39	881	11.83	842	12.03	846	14.57	771	12.29	686	10.73	748	11.73
TRINITY_DN1025_c1_g2	806	42.59	882	49.28	1114	50.14	555	26.38	499	27.96	526	25.16	388	18.00	313	16.82	365	17.87	648	30.88	613	32.55	629	33.01	1146	62.89	941	61.59	1072	60.40
TRINITY_DN1025_c2_g1	721	33.79	594	28.53	778	30.64	607	25.46	547	26.30	655	27.86	685	28.00	597	27.24	658	28.07	779	32.18	538	24.92	506	23.51	502	24.57	354	20.20	486	24.46
TRINITY_DN1025_c2_g2	493	39.81	451	37.84	549	37.81	572	40.87	432	36.53	518	38.78	489	34.79	437	34.61	438	32.68	529	37.37	401	32.11	419	33.80	524	44.00	469	45.64	525	44.41
TRINITY_DN1025_c3_g1	8	1.43	12	2.15	11	1.65	7	1.08	3	0.56	5	0.83	15	2.35	24	3.99	8	1.28	27	3.94	16	2.79	7	1.28	5	0.94	3	0.66	6	1.12
TRINITY_DN1025_c3_g2	1	0.55	4	2.00	2	0.87	5	2.17	4	2.23	5	2.53	4	1.85	7	3.08	2	0.89	0	0.00	1	0.50	0	0.00	0	0.00	1	0.67	0	0.00
TRINITY_DN1025_c4_g1	1	0.00	0	0.00	0	0.00	0	0.00	0	0.00	0	0.00	0	0.00	0	0.00	0	0.00	0	0.00	0	0.00	0	0.00	0	0.00	0	0.00	0	0.00
TRINITY_DN1025_c5_g1	18	1.22	5	0.35	8	0.46	4	0.24	12	0.85	5	0.31	11	0.66	19	1.27	21	1.32	9	0.54	12	0.81	11	0.74	15	1.06	10	0.82	9	0.64
TRINITY_DN1025_c6_g1	0	0.00	0	0.00	0	0.00	0	0.00	0	0.00	0	0.00	0	0.00	0	0.00	0	0.00	1	0.00	0	0.00	0	0.00	0	0.00	0	0.00	1	0.00
TRINITY_DN10260_c0_g1	0	0.00	0	0.00	0	0.00	0	0.00	0	0.00	0	0.00	1	7.65	0	0.00	3	18.92	0	0.00	0	0.00	0	0.00	0	0.00	0	0.00	0	0.00
TRINITY_DN10260_c1_g1	0	0.00	0	0.00	0	0.00	6	1.47	0	0.00	5	1.36	2	0.50	5	1.28	6	1.51	0	0.00	5	1.39	0	0.00	0	0.00	4	1.44	0	0.00
TRINITY_DN10261_c0_g1	1	0.41	2	0.76	4	1.31	2	0.66	0	0.00	6	1.88	7	1.66	8	2.04	5	1.23	0	0.00	0	0.00	3	1.25	0	0.00	0	0.00	0	0.00
TRINITY_DN10261_c0_g2	4	1.80	4	1.56	8	3.10	20	8.62	3	1.08	12	3.97	8	19.72	8	3.52	9	4.23	6	1.63	9	4.47	4	1.83	1	0.67	4	43.18	1	0.64
TRINITY_DN10261_c0_g3	0	0.00	0	0.00	0	0.00	0	0.00	0	0.00	0	0.00	0	0.00	0	0.00	0	0.00	0	0.00	0	0.00	0	0.00	0	0.00	0	0.00	0	0.00
TRINITY_DN10262_c0_g1	5	0.25	6	0.34	7	0.33	15	0.73	8	0.46	4	0.20	17	0.87	12	0.59	15	0.78	6	0.29	8	0.45	7	0.40	3	0.19	1	0.06	2	0.12
TRINITY_DN10263_c0_g1	248	6.53	218	5.95	242	5.15	278	5.91	254	7.84	314	8.52	349	7.73	347	8.34	370	9.78	276	6.97	253	6.40	268	7.23	222	6.34	159	8.53	191	5.92
TRINITY_DN10264_c0_g1	2	4.53	3	5.10	6	9.31	4	5.81	4	8.06	7	13.17	15	25.27	13	18.00	10	14.77	13	14.06	3	4.94	1	2.03	5	10.54	5	12.34	3	6.00
TRINITY_DN10265_c0_g1	381	33.17	344	30.96	424	31.43	524	40.42	487	44.50	566	45.94	564	42.95	500	42.66	540	42.97	303	22.99	321	27.54	317	27.54	319	29.07	301	31.57	377	34.20
TRINITY_DN10266_c0_g1	6	1.66	18	4.08	9	3.93	12	3.70	4	6.57	11	2.76	15	4.37	13	5.43	6	1.22	14	2.76	12	2.95	2	2.01	10	2.92	7	1.74	12	4.85
TRINITY_DN10267_c1_g1	4	0.34	1	0.09	3	0.22	8	0.59	6	0.50	4	0.32	7	0.49	4	0.31	8	0.61	12	0.89	3	0.25	5	0.42	2	0.18	2	0.21	0	0.00
TRINITY_DN10268_c0_g1	1244	52.08	1062	44.52	1294	43.04	3303	116.24	2769	111.90	3377	123.48	3345	117.97	2600	97.17	2707	97.00	2368	83.78	1953	74.38	1905	69.51	1425	63.10	1000	45.16	1297	56.84
TRINITY_DN10269_c0_g1	5	0.50	3	0.32	14	1.20	6	0.55	3	0.32	9	0.84	6	0.55	1	0.10	13	1.20	5	0.44	1	0.10	3	0.31	6	0.63	6	0.75	5	0.53
TRINITY_DN10269_c0_g2	0	0.00	0	0.00	0	0.00	0	0.00	0	0.00	0	0.00	0	0.00	0	0.00	0	0.00	0	0.00	0	0.00	0	0.00	0	0.00	0	0.00	0	0.00
TRINITY_DN10269_c1_g1	15	2.24	10	1.51	19	2.39	6	0.78	9	1.40	5	0.69	6	0.78	4	0.56	9	1.21	13	1.61	15	2.19	19	2.87	3	0.47	2	0.36	0	0.00
TRINITY_DN10269_c2_g1	0	0.00	0	0.00	0	0.00	0	0.00	0	0.00	0	0.00	0	0.00	1	0.81	0	0.00	0	0.00	1	0.95	0	0.00	0	0.00	0	0.00	0	0.00
TRINITY_DN10269_c2_g2	0	0.00	0	0.00	0	0.00	0	0.00	0	0.00	0	0.00	0	0.00	0	0.00	0	0.00	0	0.00	0	0.00	0	0.00	0	0.00	0	0.00	0	0.00
TRINITY_DN10269_c3_g1	0	0.00	0	0.00	0	0.00	1	0.14	1	0.16	0	0.00	0	0.00	2	0.30	3	0.43	3	0.39	3	0.46	2	0.32	0	0.00	3	0.58	0	0.00
TRINITY_DN1026_c0_g1	292	5.86	249	5.18	305	4.91	374	6.62	343	7.08	385	7.06	381	6.48	307	6.16	340	6.42	320	5.64	274	5.27	260	4.88	230	4.62	194	4.25	212	4.31
TRINITY_DN10270_c0_g1	0	0.00	0	0.00	0	0.00	0	0.00	0	0.00	0	0.00	0	0.00	0	0.00	0	0.00	0	0.00	0	0.00	0	0.00	0	0.00	0	0.00	0	0.00
TRINITY_DN10271_c0_g1	374	12.20	350	12.04	433	12.77	432	12.82	343	12.14	350	11.15	472	13.69	382	12.95	395	12.57	446	14.40	394	13.43	425	13.87	340	11.71	249	10.20	364	13.41
TRINITY_DN10271_c1_g1	2	0.21	3	0.33	4	0.36	6	0.57	4	0.45	4	0.40	3	0.28	3	0.31	1	0.10	2	0.18	5	0.53	1	0.11	3	0.34	3	0.39	0	0.00
TRINITY_DN10271_c1_g2	0	0.00	0	0.00	0	0.00	0	0.00	0	0.00	0	0.00	0	0.00	0	0.00	0	0.00	0	0.00	0	0.00	0	0.00	0	0.00	0	0.00	0	0.00
TRINITY_DN10272_c0_g1	271	9.14	270	10.16	323	9.44	472	14.44	409	14.47	471	15.30	466	13.05	454	16.14	450	15.03	341	11.10	292	10.70	307	10.92	222	7.80	191	9.17	244	8.87
TRINITY_DN10272_c1_g1	23	6.31	19	4.62	20	3.79	21	4.29	19	4.82	20	5.50	36	8.23	18	5.07	10	2.21	10	2.23	14	4.11	11	3.03	6	1.54	5	1.56	7	2.07
TRINITY_DN10272_c2_g1	2	0.36	4	6.29	1	0.15	3	0.46	0	0.00	5	0.83	4	0.62	2	0.33	0	0.00	2	0.29	0	0.00	2	0.36	0	0.00	2	0.44	0	0.00
TRINITY_DN10273_c0_g1	8	1.18	13	2.14	18	2.95	38	3.77	23	2.62	32	6.37	12	1.78	13	0.95	15	1.03	17	1.10	14	3.37	6	0.57	8	2.04	8	4.14	10	2.45
TRINITY_DN10273_c0_g2	77	5.49	95	6.99	98	6.04	92	6.41	94	7.07	98	6.92	108	7.18	95	7.45	101	6.96	95	6.34	85	6.91	88	6.51	24	1.80	22	1.83	23	1.62
TRINITY_DN10274_c0_g1	1403	19.41	1227	18.03	1610	19.20	995	12.49	787	11.37	856	11.05	814	9.97	682	9.56	832	11.11	2410	30.83	2231	31.23	2342	31.91	1135	16.41	1064	17.77	1099	16.11
TRINITY_DN10275_c0_g1	2	1.34	4	2.35	5	2.57	0	0.00	2	1.32	5	3.01	7	3.83	2	1.03	14	7.26	5	2.14	4	2.35	2	1.35	4	2.75	2	1.61	2	1.32
TRINITY_DN10276_c0_g1	74	2.16	80	2.10	107	1.83	151	2.35	148	3.04	154	3.12	158	2.92	153	3.09	131	2.75	81	2.15	70	1.66	90	1.84	50	1.18	47	1.40	40	4.53
TRINITY_DN10276_c1_g1	11	0.43	6	0.25	14	0.47	8	0.28	7	0.28	8	0.29	4	0.14	3	0.12	0	0.00	19	0.67	10	0.39	8	0.31	1	0.04	0	0.00	0	0.00
TRINITY_DN10277_c0_g1	0	0.00	1	0.05	0	0.00	15	0.66	20	1.04	17	0.78	14	0.61	25	1.24	13	0.60	19	0.84	21	1.04	18	0.88	2	0.10	2	0.12	0	0.00
TRINITY_DN10278_c0_g1	3	2.44	9	6.31	8	4.96	7	4.25	6	4.79	3	2.19	5	3.30	2	1.21	7	4.33	12	6.00	13	9.06	2	1.63	7	5.81	2	1.95	2	1.59
TRINITY_DN10279_c0_g1	321	67.91	289	41.98	406	38.11	291	37.11	264	40.00	280	32.27	282	41.93	213	30.77	262	44.06	493	70.00	469	65.93	435	61.44	184	27.00	187	30.27	200	37.79
TRINITY_DN1027_c0_g1	375	39.53	355	38.51	408	36.44	307	28.54	282	31.00	273	26.74	312	28.96	260	26.50	260	25.03	423	38.21	350	36.49	319	33.74	395	43.66	276	35.21	349	38.47
TRINITY_DN1027_c1_g1	271	138.85	281	131.35	308	124.96	293	118.64	194	100.40	269	126.31	267	114.58	245	101.11	278	115.05	350	122.28	297	137.86	258	135.25	261	139.53	209	130.66	230	118.85
TRINITY_DN1027_c1_g2	0	0.00	1	0.83	0	0.00	0	0.00	0	0.00	0	0.00	1	0.79	5	3.53	0	0.00	1	0.76	2	1.65	0	0.00	0	0.00	0	0.00	0	0.00
TRINITY_DN10280_c0_g1	627	80.21	558	72.82	764	82.65	431	48.22	390	52.22	525	62.58	381	42.89	327	40.05	353	41.08	512	55.32	489	61.57	550	71.21	618	82.79	495	76.84	543	72.64
TRINITY_DN10281_c0_g1	318	23.11	308	23.56	406	25.42	605	39.37	514	39.78	501	34.04	516	33.66	355	25.25	449	30.55	290	19.04	255	18.83	277	20.53	374	29.31	385	34.16	457	35.36
TRINITY_DN10282_c0_g1	3	4.84	4	5.12	8	9.23	5	6.68	6	11.86	7	14.76	18	24.90	7	22.00	6	7.93	8	6.73	10	74.59	4	6.10	8	18.49	2	3.69	6	8.88
TRINITY_DN10282_c1_g1	0	0.00	0	0.00	0	0.00	0	0.00	0	0.00	0	0.00	0	0.00	0	0.00	0	0.00	1	0.52	1	0.73	0	0.00	1	0.87	0	0.00	0	0.00
TRINITY_DN10283_c0_g1	64	5.22	85	7.20	118	8.21	95	6.87	76	6.49	84	6.37	106	7.63	83	6.65	78	5.88	70	4.99	66	5.34	59	4.81	23	1.96	45	4.43	34	2.91
TRINITY_DN10284_c0_g1	3	0.33	1	0.11	2	0.19	2	0.19	4	0.46	5	0.51	5	0.48	6	0.64	4	0.40	4	0.38	8	0.87	5	0.55	2	0.23	0	0.00	4	0.46
TRINITY_DN10285_c0_g1	590	51.86	526	47.91	684	51.77	945	72.73	790	73.12	786	64.59	756	58.57	726	62.45	760	61.71	545	42.16	483	42.32	529	48.18	607	56.51	532	56.68	623	58.16
TRINITY_DN10285_c0_g2	728	15.56	699	15.88	886	16.39	531	10.16	491	11.48	535	10.68	539	10.06	532	11.59	495	9.94	637	12.39	611	13.24	669	14.05	562	12.67	486	12.70	542	12.34
TRINITY_DN10286_c0_g1	67	3.20	83	3.59	85	3.24	60	2.54	56	2.29	60	3.01	40	1.51	28	1.42	34	1.46	93	4.24	76	3.65	103	4.75	34	1.29	23	1.26	16	0.87
TRINITY_DN10286_c0_g2	41	1.54	32	1.27	46	1.39	33	1.12	32	1.26	28	0.91	40	1.29	22	0.83	31	1.10	32	1.09	36	1.35	26	0.97	51	1.97	47	2.07	35	1.35
TRINITY_DN10287_c0_g1	1	2.18	2	3.29	1	1.50	0	0.00	5	9.75	0	0.00	1	1.63	1	1.34	4	5.73	0	0.00	0	0.00	0	0.00	0	0.00	4	9.56	0	0.00
TRINITY_DN10288_c0_g1	1232	50.50	1256	54.26	1461	51.57	1196	44.06	1100	47.45	1218	46.38	1370	49.60	1184	48.89	1200	45.99	1098	40.80	1135	46.45	1303	52.89	1011	43.18	1020	50.31	1124	48.57
TRINITY_DN10289_c0_g1	27	1.25	24	1.12	34	1.33	18	0.74	19	0.92	25	1.08	27	1.11	30	1.38	32	1.34	40	1.47	33	1.51	29	1.33	22	1.00	15	0.85	17	0.78
TRINITY_DN1028_c0_g1	163	25.01	172	27.54	191	25.95	208	29.78	204	33.10	180	27.98	223	30.29	247	35.71	229	32.54	146	18.21	137	19.71	130	19.76	215	33.72	203	37.53	248	40.38
TRINITY_DN1028_c1_g1	599	7.15	582	6.79	776	7.48	589	5.74	532	6.44	581	6.06	870	8.89	766	8.61	821	9.08	582	6.08	607	6.77	615	6.95	432	4.97	421	5.98	427	5.59
TRINITY_DN1028_c2_g1	127	18.18	97	11.55	146	19.46	125	11.46	91	9.37	127	14.14	126	11.25	91	8.11	111	10.52	132	15.31	108	35.64	73	10.61	136	13.87	97	13.32	106	12.86
TRINITY_DN10290_c0_g1	39	0.80	46	1.00	50	0.89	63	1.17	69	1.49	53	1.01	105	1.92	84	1.76	78	1.51	69	1.29	47	0.97	48	0.97	36	0.77	22	0.54	28	0.61
TRINITY_DN10291_c0_g1	134	23.03	165	28.49	194	27.97	127	18.83	178	31.84	160	25.59	98	14.72	190	30.41	139	21.36	140	19.69	154	25.79	188	32.83	138	24.92	182	38.13	213	38.16
TRINITY_DN10292_c0_g1	0	0.00	1	49.14	0	0.00	0	0.00	0	0.00	0	0.00	0	0.00	0	0.00	0	0.00	0	0.00	0	0.00	0	0.00	0	0.00	0	0.00	0	0.00
TRINITY_DN10292_c0_g2	29	5.26	14	3.32	18	3.23	7	2.69	5	0.57	1	0.10	12	2.27	7	0.74	7	2.24	7	1.06	6	0.65	8	2.97	25	5.70	14	2.69	22	5.21
TRINITY_DN10293_c0_g1	6	0.94	10	2.63	10	1.27	16	4.60	5	0.84	15	3.23	12	3.01	24	4.26	35	10.86	6	0.78	15	3.60	10	7.60	5	1.98	3	0.57	5	0.66
TRINITY_DN10294_c0_g1	825	52.03	801	55.44	943	50.67	836	48.49	705	46.62	887	51.86	959	53.88	858	55.50	933	57.30	942	52.44	834	51.79	847	54.37	744	49.17	658	49.43	772	51.35
TRINITY_DN10295_c0_g1	223	19.22	204	18.22	239	17.56	172	13.12	112	10.10	194	15.53	151	11.48	132	11.14	177	14.08	329	24.69	327	27.91	323	27.83	211	18.99	169	17.60	202	18.26
TRINITY_DN10296_c0_g1	1	0.55	3	1.49	1	0.19	51	14.78	24	7.72	31	9.79	55	17.35	76	23.71	55	17.10	6	2.21	5	2.31	0	0.00	0	0.00	1	0.43	2	0.72
TRINITY_DN10297_c0_g1	1017	72.04	1113	82.12	1270	76.66	2175	136.25	2044	150.88	2090	136.88	2122	132.28	1999	139.26	2145	140.44	1419	88.23	1619	113.55	1844	129.77	1171	86.38	1281	109.05	1291	95.88
TRINITY_DN10298_c0_g1	170	55.08	160	42.56	175	39.19	329	75.40	342	96.68	395	100.01	619	145.86	480	120.84	637	150.17	220	45.89	147	38.16	166	53.67	151	43.54	130	43.60	143	40.32
TRINITY_DN10299_c0_g1	308	10.25	255	10.08	298	7.27	595	16.36	505	14.35	582	15.99	547	13.86	519	15.90	518	14.17	266	6.54	261	6.94	240	6.19	303	10.30	312	13.25	342	12.53
TRINITY_DN1029_c0_g1	3621	77.08	3180	72.37	4085	76.23	4017	78.03	3312	74.48	3697	73.76	4724	91.32	4106	90.51	4397	90.89	3871	75.36	3446	73.71	3443	72.31	2861	61.69	2541	62.19	2767	59.48
TRINITY_DN1029_c2_g1	983	49.79	859	45.68	1176	51.29	1159	53.45	933	50.10	1011	48.17	1164	53.52	1046	53.95	1150	55.44	904	41.16	861	43.91	999	50.53	835	44.05	780	48.22	859	45.73
TRINITY_DN102_c0_g1	3058	175.52	2663	161.39	3406	168.14	9104	459.97	7652	454.91	9007	473.96	9142	444.32	7391	408.82	8399	431.20	4869	245.98	4302	244.03	4229	241.30	2420	146.93	2099	147.77	2231	135.95
TRINITY_DN102_c0_g2	207	8.05	189	7.94	216	7.52	512	17.90	432	17.78	517	18.81	465	16.25	377	14.48	395	14.19	312	11.02	278	10.82	325	12.71	216	8.96	162	7.65	177	7.38
TRINITY_DN102_c1_g1	8	6.75	1	0.79	5	3.37	5	3.29	2	1.50	10	7.55	14	9.69	12	7.76	7	4.51	12	6.32	5	3.29	5	4.59	0	0.00	0	0.00	4	3.59
TRINITY_DN102_c1_g2	0	0.00	0	0.00	0	0.00	0	0.00	0	0.00	0	0.00	0	0.00	0	0.00	1	37.26	0	0.00	0	0.00	0	0.00	0	0.00	0	0.00	0	0.00
TRINITY_DN102_c2_g1	18	1.72	18	1.51	11	0.76	11	0.90	16	1.65	25	2.06	26	1.86	29	2.75	37	2.77	9	0.64	7	0.76	20	1.62	9	0.76	6	0.59	18	1.90
TRINITY_DN10300_c0_g1	123	1.30	87	0.99	121	1.15	121	1.17	83	0.94	131	1.31	131	1.20	117	1.28	123	1.25	121	1.21	125	1.45	114	1.20	75	0.90	43	0.59	49	0.59
TRINITY_DN10301_c0_g1	15	3.28	8	1.73	11	2.00	4	0.82	9	2.40	5	1.02	10	17.98	11	8.42	5	0.96	9	4.92	9	7.23	8	2.17	2	0.56	2	0.54	2	0.45
TRINITY_DN10301_c1_g1	0	0.00	0	0.00	0	0.00	0	0.00	0	0.00	0	0.00	0	0.00	0	0.00	0	0.00	0	0.00	0	0.00	0	0.00	0	0.00	1	24.56	0	0.00
TRINITY_DN10301_c1_g2	0	0.00	0	0.00	0	0.00	0	0.00	0	0.00	0	0.00	0	0.00	0	0.00	0	0.00	0	0.00	0	0.00	0	0.00	0	0.00	0	0.00	0	0.00
TRINITY_DN10302_c0_g1	170	6.36	149	5.96	193	6.17	69	2.26	63	2.55	53	1.89	161	5.32	133	5.14	171	6.19	116	4.06	111	3.98	126	4.61	44	1.70	47	2.24	48	1.82
TRINITY_DN10303_c0_g1	714	13.14	589	11.53	748	11.71	714	12.08	637	12.60	712	12.41	1012	16.87	877	16.51	920	16.05	905	15.27	906	17.21	887	16.51	634	12.49	485	11.50	490	10.12
TRINITY_DN10303_c1_g1	0	0.00	3	0.66	1	0.18	4	0.75	3	0.69	2	0.41	1	0.19	5	1.00	0	0.00	1	0.18	1	0.21	1	0.23	0	0.00	1	0.27	3	0.69
TRINITY_DN10303_c1_g2	1	1.83	1	1.42	0	0.00	1	1.21	0	0.00	0	0.00	0	0.00	0	0.00	0	0.00	0	0.00	0	0.00	0	0.00	0	0.00	0	0.00	0	0.00
TRINITY_DN10304_c0_g1	4038	173.70	3500	158.95	4364	161.84	2384	92.14	1980	89.55	2402	95.97	2809	107.11	2226	96.26	2568	104.06	3863	149.62	3694	160.39	3446	146.88	4125	184.87	3148	162.83	3677	167.04
TRINITY_DN10305_c0_g1	731	47.65	653	44.72	819	45.80	1092	63.41	862	59.01	1063	64.46	1242	71.70	1055	68.32	1159	70.53	729	42.04	573	37.13	563	36.55	848	57.93	626	49.51	820	56.30
TRINITY_DN10305_c0_g2	2	0.78	1	0.37	0	0.00	4	1.27	5	1.99	3	1.08	9	2.98	2	0.65	0	0.00	2	0.56	8	2.89	0	0.00	3	1.23	2	0.95	1	0.40
TRINITY_DN10305_c0_g3	0	0.00	0	0.00	0	0.00	0	0.00	0	0.00	0	0.00	0	0.00	0	0.00	0	0.00	0	0.00	0	0.00	0	0.00	0	0.00	0	0.00	0	0.00
TRINITY_DN10305_c1_g1	0	0.00	0	0.00	0	0.00	0	0.00	0	0.00	0	0.00	0	0.00	0	0.00	0	0.00	0	0.00	0	0.00	0	0.00	0	0.00	0	0.00	0	0.00
TRINITY_DN10306_c0_g1	1722	41.75	1604	41.00	1986	41.49	1755	37.94	1551	39.56	1776	39.58	1964	42.30	1754	43.09	1882	43.24	1785	39.27	1728	42.06	1916	46.04	1497	37.30	1439	41.64	1445	36.52
TRINITY_DN10307_c0_g1	757	40.36	727	43.67	970	47.88	960	60.63	845	54.81	966	54.14	1092	58.73	989	62.07	965	51.66	837	42.69	786	42.32	733	39.97	609	45.50	533	43.83	597	46.94
TRINITY_DN10307_c0_g2	1192	25.51	1004	22.93	1294	23.94	981	18.46	862	19.32	967	19.01	1038	19.61	851	18.44	923	18.57	1006	19.67	930	20.05	1037	21.86	834	18.38	775	19.98	818	18.63
TRINITY_DN10307_c1_g1	1	0.00	0	0.00	0	0.00	0	0.00	0	0.00	0	0.00	0	0.00	0	0.00	0	0.00	0	0.00	0	0.00	0	0.00	0	0.00	1	43.75	0	0.00
TRINITY_DN10307_c3_g1	0	0.00	0	0.00	2	1.53	1	0.74	5	4.94	0	0.00	4	3.27	4	2.92	0	0.00	0	0.00	0	0.00	1	1.01	1	1.03	1	1.21	4	3.94
TRINITY_DN10308_c0_g1	78	3.27	80	3.59	83	3.06	63	2.41	48	2.06	43	1.71	50	1.88	48	2.06	61	2.38	93	3.47	102	4.21	128	5.43	40	1.86	41	2.05	32	1.45
TRINITY_DN10309_c0_g1	3	0.22	5	0.38	7	0.44	3	0.20	9	0.69	6	0.41	7	0.45	15	1.09	7	0.48	4	0.26	3	0.22	0	0.00	0	0.00	1	0.09	3	0.23
TRINITY_DN10309_c0_g2	77	12.28	82	13.34	75	9.60	62	8.90	82	13.80	81	12.56	84	12.02	64	9.93	80	11.95	100	12.36	91	13.89	75	11.94	56	9.91	62	12.36	90	15.18
TRINITY_DN1030_c0_g1	1941	42.09	1786	41.19	2285	42.82	2117	41.71	1806	41.44	2039	41.05	2336	45.01	2114	46.87	2245	46.28	2040	40.32	1744	38.04	1871	40.17	1656	37.30	1368	35.82	1609	36.99
TRINITY_DN10310_c0_g1	716	20.06	657	19.72	816	20.03	695	18.31	724	21.45	756	20.36	792	19.52	714	20.84	751	20.50	393	10.19	387	11.16	430	12.14	477	14.29	433	15.59	474	14.62
TRINITY_DN10311_c0_g1	0	0.00	12	338.67	6	116.62	3	68.45	7	229.22	3	94.64	2	4.23	7	135.83	4	100.95	9	133.49	2	47.31	6	114.56	5	165.10	10	287.51	5	160.65
TRINITY_DN10311_c1_g1	993	50.05	925	48.95	1187	51.32	826	37.26	941	49.71	973	45.50	896	39.99	866	43.68	906	42.71	944	42.56	866	43.52	978	48.92	877	46.03	923	55.98	1017	53.88
TRINITY_DN10312_c0_g1	48	4.37	48	4.18	69	4.73	103	4.41	81	3.45	98	3.72	111	6.58	95	9.56	93	5.73	30	1.12	32	3.54	24	1.27	35	2.87	39	5.81	48	4.12
TRINITY_DN10313_c0_g1	431	13.87	409	13.92	504	13.96	535	15.50	471	15.91	561	16.75	504	14.40	492	16.03	514	15.58	461	13.46	381	12.27	337	10.73	414	13.86	344	13.30	387	13.11
TRINITY_DN10314_c0_g1	104	15.28	130	30.16	131	21.23	171	26.76	154	32.36	175	29.64	150	20.99	173	33.66	185	30.56	81	12.05	79	14.61	61	12.73	81	13.84	97	25.82	121	22.68
TRINITY_DN10315_c0_g1	10	4.89	13	4.97	11	3.70	11	2.33	11	2.59	13	4.26	12	3.92	6	1.88	16	4.23	4	1.01	4	1.02	8	2.86	4	1.46	4	0.94	5	2.17
TRINITY_DN10315_c0_g2	1	0.40	4	1.50	3	0.97	8	2.60	2	0.82	1	0.37	8	2.72	0	0.00	3	1.00	4	1.15	2	0.74	2	0.82	0	0.00	0	0.00	1	0.41
TRINITY_DN10315_c1_g1	0	0.00	0	0.00	0	0.00	0	0.00	0	0.00	0	0.00	0	0.00	0	0.00	1	8.70	0	0.00	0	0.00	0	0.00	0	0.00	0	0.00	0	0.00
TRINITY_DN10316_c0_g1	17	9.25	23	20.44	20	16.46	21	14.28	18	11.79	19	9.94	33	40.17	18	16.17	28	17.56	25	14.24	24	13.20	21	18.42	31	19.64	20	28.74	20	19.75
TRINITY_DN10317_c0_g1	149	11.07	139	10.72	165	10.39	108	7.39	109	9.18	104	7.99	153	10.23	124	9.82	131	10.50	111	7.76	83	6.15	87	6.62	72	6.40	66	6.19	86	7.40
TRINITY_DN10318_c0_g1	70	5.44	101	8.10	87	5.70	34	2.34	21	1.71	36	2.59	43	2.94	47	3.56	42	3.00	52	3.51	50	3.83	66	5.12	40	3.24	88	8.06	82	6.65
TRINITY_DN10319_c0_g1	1	1.58	3	3.23	0	0.00	1	0.93	0	0.00	2	2.32	2	2.08	0	0.00	3	2.83	1	2.24	0	0.00	1	1.28	1	1.31	0	0.00	0	0.00
TRINITY_DN10319_c0_g2	13	1.14	6	0.54	12	0.89	9	0.70	5	0.46	5	0.41	2	0.15	14	1.20	3	0.24	6	0.46	8	0.69	7	0.61	0	0.00	2	0.21	1	0.09
TRINITY_DN10319_c1_g1	0	0.00	0	0.00	0	0.00	2	0.55	1	0.34	4	1.24	4	1.15	4	1.15	3	0.85	0	0.00	2	0.63	1	0.34	0	0.00	0	0.00	0	0.00
TRINITY_DN1031_c0_g1	1603	61.31	1418	60.93	1787	59.65	1814	70.18	1611	66.17	1861	67.19	1801	66.72	1473	62.64	1595	63.02	2187	63.88	2067	72.75	2009	60.92	1509	59.65	1281	62.82	1426	60.75
TRINITY_DN1031_c1_g1	1215	39.21	1046	35.55	1383	37.61	330	9.84	257	8.91	259	7.46	253	7.24	211	6.87	220	6.65	2903	83.94	2690	85.05	2613	81.80	1046	35.16	760	28.56	903	29.96
TRINITY_DN1031_c2_g1	5	1.88	5	1.72	4	1.20	7	1.35	5	2.00	6	1.26	5	0.98	1	0.38	3	1.00	4	0.97	0	0.00	0	0.00	2	0.48	2	1.13	4	1.59
TRINITY_DN10320_c0_g1	29	1.35	32	1.77	45	1.80	23	0.98	27	1.37	18	0.70	31	3.75	37	1.61	28	1.24	32	10.31	15	0.83	12	0.89	26	1.40	13	0.65	17	0.93
TRINITY_DN10321_c0_g1	3192	54.35	2657	47.85	3575	52.14	3611	56.13	3191	56.45	3691	58.30	3954	59.34	3093	53.44	3426	55.18	3381	52.65	3091	52.15	3345	55.86	2502	43.71	2138	43.45	2531	45.42
TRINITY_DN10322_c0_g1	0	0.00	1	0.11	5	0.46	8	0.76	2	0.23	7	0.70	2	0.19	1	0.10	9	0.89	4	0.37	4	0.43	3	0.33	3	0.34	0	0.00	0	0.00
TRINITY_DN10323_c0_g1	1089	79.62	948	72.16	1216	75.95	257	16.70	241	18.45	298	20.23	304	19.64	246	17.75	302	20.48	1974	126.91	1539	111.72	1586	115.62	892	68.04	603	53.19	731	56.10
TRINITY_DN10323_c1_g1	494	72.84	529	79.04	613	76.17	167	21.40	144	22.14	141	19.34	76	9.82	62	8.63	93	12.37	355	43.58	263	37.96	264	39.39	412	63.74	344	61.70	495	76.22
TRINITY_DN10323_c1_g2	0	0.00	8	5.84	9	5.82	1	0.63	4	3.33	7	5.34	9	6.21	9	5.65	6	3.86	12	6.22	4	2.90	1	0.85	3	2.60	2	2.03	5	4.15
TRINITY_DN10324_c0_g1	0	0.00	2	3.10	0	0.00	3	3.98	0	0.00	0	0.00	1	1.53	1	1.27	0	0.00	2	1.99	1	1.51	0	0.00	1	1.91	2	4.49	1	1.82
TRINITY_DN10325_c0_g1	20	4.45	18	5.26	31	5.22	13	2.12	16	5.11	8	1.80	16	3.04	15	3.40	7	2.27	13	1.99	16	3.20	10	2.69	10	2.89	5	1.16	5	1.23
TRINITY_DN10326_c0_g1	353	7.24	315	6.84	438	7.66	532	10.19	469	10.78	538	10.58	573	10.88	481	10.15	503	9.99	335	7.66	320	6.73	340	6.99	320	7.25	301	8.54	310	7.17
TRINITY_DN10326_c1_g1	0	0.00	0	0.00	0	0.00	0	0.00	0	0.00	0	0.00	0	0.00	0	0.00	0	0.00	0	0.00	0	0.00	0	0.00	0	0.00	0	0.00	0	0.00
TRINITY_DN10326_c1_g2	0	0.00	0	0.00	1	7.06	0	0.00	3	26.82	0	0.00	0	0.00	0	0.00	0	0.00	2	8.14	0	0.00	0	0.00	0	0.00	0	0.00	0	0.00
TRINITY_DN10327_c0_g1	1	0.21	3	0.64	0	0.00	0	0.00	0	0.00	3	0.57	2	0.37	0	0.00	0	0.00	2	0.33	2	0.40	0	0.00	0	0.00	0	0.00	0	0.00
TRINITY_DN10328_c0_g1	925	17.34	771	14.65	1052	16.61	960	16.69	662	12.74	842	14.78	1092	18.04	836	15.33	996	17.21	1314	23.32	995	18.29	915	16.58	715	13.58	560	12.20	620	12.00
TRINITY_DN10329_c0_g1	76	1.66	74	1.61	111	2.52	99	2.02	81	1.88	86	2.16	143	3.02	72	2.18	103	2.10	55	1.59	35	1.03	52	0.85	50	1.38	41	1.09	52	1.60
TRINITY_DN1032_c0_g1	13607	1398.94	11353	1202.02	14174	1238.12	23970	2170.49	20375	2189.26	24785	2367.54	20554	1860.93	15327	1527.45	17984	1695.84	23181	2049.63	18235	1850.97	16961	1749.04	18463	1984.95	13082	1627.92	15838	1705.58
TRINITY_DN1032_c0_g2	7236	683.73	7638	745.51	9384	754.60	10103	842.07	9447	932.42	10023	878.74	6570	546.33	6334	582.20	6807	591.00	10455	853.43	9969	929.95	11273	1064.84	8986	887.63	8983	1026.65	9620	952.83
TRINITY_DN10330_c0_g1	0	0.00	0	0.00	0	0.00	2	19.50	5	70.91	11	150.10	3	37.78	8	73.71	9	93.68	14	88.82	15	155.43	17	216.38	0	0.00	0	0.00	0	0.00
TRINITY_DN10331_c0_g1	15	14.01	8	5.39	8	6.76	15	10.41	10	10.00	18	14.97	30	19.61	24	15.25	22	13.27	34	19.49	21	18.24	18	16.44	8	7.20	3	2.39	7	7.33
TRINITY_DN10332_c0_g1	2	1.26	3	1.69	3	1.75	4	2.29	3	2.25	1	0.69	5	2.61	6	3.43	4	2.33	18	7.85	2	1.22	9	6.39	7	4.57	1	0.91	6	4.20
TRINITY_DN10333_c0_g1	13	1.06	12	0.77	20	1.52	34	2.75	26	1.95	36	3.03	43	3.48	28	1.80	52	4.40	15	1.03	8	0.62	5	0.74	19	1.33	9	0.53	25	2.78
TRINITY_DN10333_c0_g2	4	0.64	1	0.16	2	0.27	4	0.56	1	0.17	4	0.60	7	0.98	7	1.05	4	0.58	3	0.40	2	0.31	1	0.16	0	0.00	0	0.00	0	0.00
TRINITY_DN10334_c0_g1	15	1.76	12	1.44	16	1.59	12	1.24	13	1.59	17	1.85	43	4.44	26	2.93	22	2.36	65	6.49	50	5.78	66	7.79	7	0.86	10	1.42	8	0.98
TRINITY_DN10335_c0_g1	48	1.74	39	1.44	51	1.23	40	1.98	27	0.83	44	1.70	43	1.76	34	1.05	26	0.86	40	1.01	39	1.21	35	1.38	27	0.79	13	0.60	15	0.51
TRINITY_DN10335_c0_g2	24	12.40	23	10.83	41	16.77	8	3.26	8	4.17	13	6.15	7	3.03	9	3.74	10	4.17	14	4.92	17	7.95	12	6.34	9	4.85	5	3.15	7	3.65
TRINITY_DN10336_c0_g1	0	0.00	0	0.00	0	0.00	1	6.01	4	33.78	2	15.65	0	0.00	0	0.00	0	0.00	2	7.47	0	0.00	0	0.00	0	0.00	0	0.00	0	0.00
TRINITY_DN10337_c0_g1	7	2.58	4	1.39	10	2.99	0	0.00	0	0.00	0	0.00	6	1.89	0	0.00	3	0.93	9	2.42	3	1.03	2	0.76	0	0.00	1	0.45	4	1.51
TRINITY_DN10338_c0_g1	0	0.00	0	0.00	0	0.00	0	0.00	0	0.00	0	0.00	0	0.00	0	0.00	0	0.00	0	0.00	0	0.00	0	0.00	0	0.00	0	0.00	0	0.00
TRINITY_DN10339_c0_g1	0	0.00	1	1.20	0	0.00	1	1.03	0	0.00	0	0.00	0	0.00	0	0.00	0	0.00	2	1.59	0	0.00	0	0.00	0	0.00	0	0.00	0	0.00
TRINITY_DN1033_c0_g1	121	21.39	105	17.90	188	30.80	95	18.85	90	27.82	94	20.60	110	29.88	94	26.79	78	21.15	205	37.62	217	38.61	176	33.03	65	16.12	43	13.63	50	9.57
TRINITY_DN1033_c1_g1	141748	4477.72	122673	4046.58	155262	4209.14	184994	5036.73	156509	4950.06	185813	5220.95	189430	4966.29	149626	4424.81	167518	4624.25	175955	5169.59	150415	4854.60	144326	4573.08	149289	4686.54	114649	4137.30	134705	4239.98
TRINITY_DN10340_c0_g1	934	11.84	817	11.00	1060	11.61	429	4.90	394	5.22	466	5.48	644	7.21	548	7.28	533	6.43	803	9.35	660	8.41	720	9.02	558	7.25	446	6.69	510	6.73
TRINITY_DN10341_c0_g1	153	5.37	130	4.82	158	4.77	107	3.38	89	3.28	87	2.83	138	4.30	142	5.04	120	3.96	122	3.88	118	4.14	120	4.17	100	3.65	113	4.77	95	3.51
TRINITY_DN10342_c0_g1	10	2.01	4	0.94	11	2.04	27	5.48	18	4.18	39	7.82	15	2.17	6	0.89	21	3.11	18	2.67	19	3.81	14	2.81	7	1.15	8	1.97	9	2.65
TRINITY_DN10342_c0_g2	4	8.58	1	1.62	5	7.39	19	26.35	6	11.52	5	8.95	10	16.03	8	10.60	13	18.32	8	8.31	2	3.15	5	9.67	1	2.01	5	11.76	1	1.91
TRINITY_DN10343_c0_g1	0	0.00	0	0.00	1	10.00	3	25.84	2	25.07	4	48.22	3	33.29	4	32.46	5	45.77	4	22.49	2	18.39	5	56.79	1	12.85	0	0.00	3	36.75
TRINITY_DN10344_c0_g1	192	6.10	166	5.57	199	5.44	183	5.23	236	7.86	209	6.15	239	6.73	222	7.13	244	7.30	183	5.27	203	6.45	221	6.94	122	4.03	150	5.72	131	4.38
TRINITY_DN10345_c0_g1	499	14.63	474	14.71	585	14.77	919	24.27	845	26.00	895	24.33	847	22.04	696	20.69	775	21.42	612	16.32	546	16.03	499	14.46	597	18.20	528	18.59	633	19.54
TRINITY_DN10346_c0_g1	2	26.48	2	16.54	2	15.57	0	0.00	2	19.67	0	0.00	2	17.29	1	6.34	1	7.13	1	4.45	1	7.28	0	0.00	1	10.12	0	0.00	0	0.00
TRINITY_DN10347_c0_g1	101	2.96	86	2.55	119	2.94	121	3.11	77	2.27	96	2.56	131	3.36	119	3.49	124	3.35	70	1.82	61	1.78	79	2.29	106	3.23	81	2.74	96	2.93
TRINITY_DN10348_c0_g1	55	5.73	47	5.14	67	6.13	14	1.29	13	1.45	16	1.59	4	0.38	3	0.29	7	0.69	32	2.90	40	4.22	48	5.08	34	3.80	26	3.37	41	4.62
TRINITY_DN10349_c0_g1	795	25.99	768	26.25	903	25.18	1017	30.02	949	32.15	892	27.42	943	27.46	860	28.24	957	29.24	879	26.47	824	26.96	798	25.79	716	24.85	599	23.73	686	24.11
TRINITY_DN10349_c1_g1	0	0.00	0	0.00	0	0.00	0	0.00	0	0.00	0	0.00	0	0.00	0	0.00	0	0.00	0	0.00	2	2.73	1	1.66	0	0.00	0	0.00	0	0.00
TRINITY_DN10349_c1_g2	1	0.09	1	0.09	3	0.22	5	0.38	11	1.00	7	0.56	3	0.23	2	0.17	12	0.96	7	0.53	4	0.34	7	0.61	2	0.18	2	0.21	6	0.54
TRINITY_DN1034_c0_g1	948	52.04	859	49.70	1147	54.44	1064	51.69	1065	61.49	1102	55.95	1221	58.79	1174	63.28	1208	60.77	861	42.69	875	47.81	998	54.35	869	50.11	838	55.66	940	54.87
TRINITY_DN1034_c0_g2	782	24.75	1160	40.33	1258	35.09	1091	30.92	899	31.03	880	26.21	914	26.06	1220	39.40	1116	32.93	1400	37.18	1097	32.50	1176	36.29	836	26.97	1110	43.50	1230	40.87
TRINITY_DN10350_c0_g1	149	44.97	149	42.88	174	42.96	38	9.71	36	10.61	42	12.04	36	9.39	29	7.51	34	8.91	270	64.52	207	58.45	144	51.00	109	34.57	80	34.12	73	27.05
TRINITY_DN10351_c0_g1	26	0.56	19	0.43	23	0.43	49	0.95	34	0.77	48	0.95	66	1.26	68	1.49	80	1.62	39	0.77	34	0.73	34	0.72	11	0.25	8	0.21	22	0.50
TRINITY_DN10352_c0_g1	287	10.06	292	11.83	329	10.25	29	1.32	24	0.77	33	0.97	69	2.65	34	1.48	38	1.50	145	4.12	125	4.36	115	3.56	258	9.16	241	11.14	209	7.26
TRINITY_DN10353_c0_g1	1932	71.80	1548	59.20	2053	61.85	2515	78.55	2025	75.47	2433	80.50	2833	86.91	2354	80.55	2571	85.38	2024	66.57	1711	64.11	1597	54.81	2099	85.39	1634	72.44	1886	74.22
TRINITY_DN10354_c0_g1	256	8.66	242	8.52	265	6.46	319	8.90	307	9.05	340	9.61	341	8.37	263	8.32	311	8.76	125	3.98	114	3.43	99	2.89	217	8.35	157	7.17	170	7.39
TRINITY_DN10355_c0_g1	129	4.37	103	3.77	157	3.74	73	2.88	67	2.43	83	2.20	97	3.02	85	2.74	83	3.05	102	4.00	82	2.37	85	2.39	118	3.80	102	4.07	105	3.27
TRINITY_DN10356_c0_g1	1562	76.36	1510	76.16	1884	77.18	1274	55.06	1104	56.54	1185	53.52	1462	62.83	1225	59.66	1292	57.52	1522	65.70	1534	75.01	1421	67.62	1353	68.89	1272	73.93	1514	77.57
TRINITY_DN10357_c0_g1	171	11.89	157	10.48	205	11.81	298	16.56	246	15.48	251	14.61	293	17.18	248	15.93	339	18.62	120	6.71	115	7.46	130	7.38	158	11.41	121	8.82	167	10.57
TRINITY_DN10357_c0_g2	0	0.00	0	0.00	0	0.00	0	0.00	0	0.00	0	0.00	0	0.00	0	0.00	0	0.00	0	0.00	0	0.00	0	0.00	0	0.00	0	0.00	0	0.00
TRINITY_DN10357_c0_g3	0	0.00	0	0.00	0	0.00	0	0.00	0	0.00	0	0.00	0	0.00	0	0.00	0	0.00	0	0.00	0	0.00	0	0.00	0	0.00	0	0.00	0	0.00
TRINITY_DN10358_c0_g1	127	3.33	80	1.58	74	1.34	102	1.55	82	1.67	104	2.60	101	1.67	103	2.13	126	2.63	107	2.07	73	1.55	84	1.98	69	1.59	31	1.05	54	1.32
TRINITY_DN10359_c0_g1	245	13.59	282	16.45	332	15.79	110	5.45	69	4.00	109	5.62	281	13.76	207	11.49	259	13.43	219	10.84	163	9.04	180	9.91	100	5.79	99	6.61	94	5.49
TRINITY_DN10359_c1_g1	1	0.60	0	0.00	1	0.47	0	0.00	0	0.00	0	0.00	2	0.99	3	1.40	0	0.00	0	0.00	0	0.00	0	0.00	0	0.00	0	0.00	0	0.00
TRINITY_DN1035_c0_g1	250	10.77	223	12.16	313	11.65	271	10.37	238	10.03	224	8.03	269	10.63	261	10.55	259	9.92	227	7.52	229	6.89	210	7.76	206	7.02	196	7.88	199	7.70
TRINITY_DN10360_c0_g1	7	1.24	8	1.43	8	1.19	13	1.99	9	1.67	6	0.99	14	2.17	16	2.64	19	3.02	5	0.72	17	2.94	8	1.45	6	1.12	9	1.95	5	0.93
TRINITY_DN10361_c0_g1	324	4.33	279	4.18	301	3.54	272	3.10	252	3.33	297	3.46	417	4.88	311	4.31	364	4.33	243	3.00	229	2.96	262	3.41	185	2.46	173	3.05	206	2.88
TRINITY_DN10361_c1_g1	41	0.65	32	0.54	51	0.70	43	0.62	26	0.43	38	0.56	62	0.87	47	0.76	54	0.81	50	0.73	40	0.64	30	0.47	6	0.10	1	0.02	10	0.17
TRINITY_DN10362_c0_g1	22	4.77	20	4.57	33	6.12	38	5.16	27	8.63	31	4.49	35	8.55	26	5.53	26	5.33	19	2.95	20	6.37	16	3.28	4	1.34	4	0.52	5	2.11
TRINITY_DN10362_c1_g1	0	0.00	0	0.00	0	0.00	0	0.00	0	0.00	0	0.00	1	2.70	0	0.00	0	0.00	1	1.60	0	0.00	0	0.00	0	0.00	0	0.00	0	0.00
TRINITY_DN10362_c2_g1	0	0.00	0	0.00	0	0.00	0	0.00	0	0.00	0	0.00	0	0.00	0	0.00	0	0.00	0	0.00	0	0.00	0	0.00	0	0.00	0	0.00	0	0.00
TRINITY_DN10363_c0_g1	36	9.03	31	9.80	34	6.06	118	32.15	75	20.10	84	20.29	66	11.07	91	19.53	94	24.14	29	6.63	12	1.62	22	6.38	35	10.45	35	11.34	33	7.79
TRINITY_DN10363_c0_g2	11	1.55	14	2.00	8	0.95	25	3.06	13	1.91	13	1.70	9	1.11	2	0.27	5	0.64	13	1.53	6	0.83	11	1.56	8	1.18	13	2.22	4	0.59
TRINITY_DN10363_c2_g1	0	0.00	0	0.00	0	0.00	0	0.00	0	0.00	0	0.00	0	0.00	0	0.00	0	0.00	0	0.00	0	0.00	0	0.00	0	0.00	0	0.00	0	0.00
TRINITY_DN10364_c0_g1	61	10.91	66	10.88	101	16.55	65	9.65	50	10.39	54	8.71	62	10.35	60	8.77	62	9.81	74	12.71	54	12.51	42	8.75	82	19.66	61	19.21	64	15.61
TRINITY_DN10365_c0_g1	25	270.58	32	227.22	43	279.20	112	608.71	72	560.53	74	539.50	90	564.93	79	385.63	98	540.46	105	392.42	50	313.83	42	316.30	42	347.47	15	124.94	31	206.13
TRINITY_DN10366_c0_g1	5	2.81	5	1.69	1	0.31	9	2.87	4	1.35	4	1.37	7	1.83	4	1.15	8	2.16	9	2.32	8	2.46	5	1.54	2	0.67	3	1.12	5	2.17
TRINITY_DN10367_c0_g1	22	2.44	19	1.53	21	1.98	8	0.84	3	0.49	5	0.38	1	0.03	4	0.56	4	0.44	12	0.77	6	0.23	15	1.13	14	1.74	9	1.49	17	2.64
TRINITY_DN10368_c0_g1	23	6.16	18	4.70	30	6.63	36	8.10	31	8.59	34	8.47	26	6.02	38	9.03	49	11.37	30	6.19	24	6.14	14	3.85	6	1.69	18	5.92	21	5.82
TRINITY_DN10369_c0_g1	27	19.29	37	13.67	33	22.43	24	8.01	33	16.06	30	15.10	57	27.27	25	14.68	28	1.81	30	16.95	24	7.05	31	33.74	20	1.35	26	28.29	28	15.78
TRINITY_DN1036_c0_g1	1065	22.65	941	21.24	1200	22.01	1100	21.12	945	21.09	1177	23.20	1138	21.50	911	19.74	1019	20.49	1072	20.86	1023	21.81	1017	21.34	964	21.30	807	20.58	918	20.56
TRINITY_DN10370_c0_g1	1079	35.15	964	33.19	1094	31.16	1345	40.69	1263	44.16	1274	39.38	1292	38.12	1062	35.87	1112	34.42	1296	39.11	1166	39.74	1198	39.19	1063	37.35	865	35.45	967	34.44
TRINITY_DN10370_c0_g2	2	0.24	3	0.37	8	0.82	2	0.21	6	0.76	3	0.34	9	0.96	1	0.12	5	0.55	2	0.21	2	0.24	3	0.37	2	0.25	0	0.00	3	0.38
TRINITY_DN10370_c1_g1	0	0.00	2	0.73	1	0.31	2	0.63	1	0.40	0	0.00	1	0.33	0	0.00	0	0.00	0	0.00	2	0.72	0	0.00	0	0.00	0	0.00	1	0.40
TRINITY_DN10370_c1_g2	8	0.76	6	0.59	8	0.65	5	0.42	1	0.10	9	0.80	6	0.50	9	0.84	6	0.53	1	0.08	0	0.00	0	0.00	2	0.20	0	0.00	2	0.20
TRINITY_DN10371_c0_g1	2	0.60	0	0.00	0	0.00	3	0.75	3	0.93	2	0.56	6	1.56	5	1.32	2	0.52	1	0.23	0	0.00	0	0.00	0	0.00	0	0.00	1	0.31
TRINITY_DN10373_c0_g1	30	2.18	14	1.16	36	3.49	24	1.84	20	1.57	30	1.79	32	2.40	30	2.03	23	1.53	30	2.00	23	1.96	28	2.45	15	1.16	12	1.08	11	0.75
TRINITY_DN10373_c1_g1	0	0.00	0	0.00	1	0.29	2	0.59	0	0.00	0	0.00	1	0.31	0	0.00	0	0.00	1	0.26	0	0.00	1	0.37	0	0.00	0	0.00	1	0.37
TRINITY_DN10374_c0_g1	0	0.00	0	0.00	0	0.00	0	0.00	0	0.00	1	9.44	0	0.00	0	0.00	2	14.25	0	0.00	0	0.00	0	0.00	0	0.00	0	0.00	0	0.00
TRINITY_DN10375_c0_g1	0	0.00	3	32.57	8	82.01	16	141.27	8	102.77	7	86.50	14	159.30	12	99.86	20	187.83	5	28.80	2	18.83	0	0.00	3	39.50	0	0.00	7	87.87
TRINITY_DN10376_c0_g1	2	0.31	1	0.16	9	1.19	4	0.54	3	0.49	8	1.17	1	0.14	2	0.29	5	0.71	4	0.52	7	1.07	4	0.64	1	0.16	3	0.57	2	0.33
TRINITY_DN10377_c0_g1	29	8.64	55	15.81	73	17.84	59	14.64	73	22.44	76	21.03	83	21.28	71	18.50	97	24.78	54	12.17	68	19.23	38	11.64	21	6.59	49	17.92	25	7.68
TRINITY_DN10378_c0_g1	23	0.84	20	0.77	28	0.88	16	0.52	16	0.61	14	0.47	25	0.81	10	0.37	18	0.62	7	0.23	16	0.58	11	0.40	3	0.11	3	0.13	12	0.46
TRINITY_DN10378_c0_g2	365	13.30	317	12.07	419	12.44	377	11.36	333	11.96	339	10.67	434	13.30	351	11.83	397	12.51	298	9.94	252	8.99	315	10.52	319	11.77	253	10.64	326	11.91
TRINITY_DN10378_c0_g3	7	0.22	8	0.27	17	0.47	9	0.26	2	0.07	13	0.38	17	0.48	6	0.19	14	0.42	4	0.12	6	0.19	8	0.25	5	0.17	6	0.23	9	0.30
TRINITY_DN10379_c0_g1	2237	32.59	2389	37.02	2711	34.08	3313	43.69	3023	46.23	3098	41.80	3797	49.30	3347	49.88	3614	49.96	2306	31.09	2387	34.89	2740	39.28	1743	26.36	1879	32.92	2010	30.77
TRINITY_DN1037_c0_g1	29	4.41	32	4.26	32	8.15	59	8.46	51	9.87	61	13.11	50	11.32	40	24.08	54	28.58	31	14.90	29	3.64	21	3.41	28	3.92	20	7.51	22	54.74
TRINITY_DN10380_c0_g1	559	36.44	537	36.05	647	35.97	811	47.11	731	49.49	798	48.01	820	47.15	703	45.08	756	45.92	647	37.37	520	33.59	550	35.10	646	43.53	540	42.21	621	42.17
TRINITY_DN10381_c0_g1	526	13.09	591	15.59	728	15.64	158	3.55	127	3.33	122	2.82	329	7.28	277	7.04	366	8.61	1720	39.11	1689	42.16	1911	47.05	523	13.54	597	17.84	637	16.71
TRINITY_DN10382_c0_g1	44	1.09	15	0.39	38	0.82	20	0.43	17	0.44	17	0.40	29	0.64	23	0.59	23	0.54	29	0.63	20	0.49	25	0.62	47	1.21	11	0.32	18	0.48
TRINITY_DN10383_c0_g1	118	12.44	120	13.30	185	16.79	152	14.55	124	13.60	128	12.71	189	17.92	167	17.27	180	17.50	141	13.02	108	11.26	86	9.42	117	13.16	114	14.02	117	13.15
TRINITY_DN10384_c0_g1	685	11.59	552	9.91	828	12.13	702	10.70	582	10.33	727	11.40	666	10.00	605	10.38	670	10.68	674	10.50	567	9.64	702	11.73	518	9.10	465	9.45	581	10.37
TRINITY_DN10385_c0_g1	6	0.22	6	0.23	14	0.45	10	0.33	10	0.39	9	0.31	21	0.69	5	0.19	22	0.76	10	0.33	20	0.74	11	0.40	5	0.19	6	0.27	4	0.16
TRINITY_DN10386_c0_g1	5	0.38	4	0.31	3	0.19	12	0.80	7	0.55	4	0.28	8	0.53	9	0.67	7	0.49	5	0.33	4	0.30	2	0.15	0	0.00	0	0.00	1	0.08
TRINITY_DN10387_c0_g1	24	4.59	18	3.43	23	3.68	38	6.23	36	7.15	36	6.40	23	3.83	24	4.23	14	2.38	55	8.49	28	5.19	29	5.65	25	5.03	53	12.37	39	7.76
TRINITY_DN10388_c0_g1	9	2.23	5	1.21	9	1.85	8	1.67	6	1.54	6	1.38	11	2.36	8	1.78	8	1.73	4	0.77	3	0.71	6	1.52	9	2.35	5	1.52	5	1.28
TRINITY_DN10389_c0_g1	71	6.51	51	4.72	89	6.86	161	12.61	132	12.36	181	15.07	173	13.23	122	10.34	130	10.78	63	5.00	62	5.46	58	5.21	48	4.60	58	6.06	66	6.27
TRINITY_DN1038_c0_g1	2405	34.69	2368	36.19	2852	35.62	4273	55.31	3674	55.59	4297	57.06	5132	65.19	4498	65.92	4940	66.93	2161	28.67	2145	31.07	2208	31.33	2278	33.77	2240	38.46	2374	35.87
TRINITY_DN10390_c0_g1	13	6.13	19	8.26	20	8.24	34	13.93	27	12.92	25	11.01	33	13.83	22	8.87	27	10.82	21	7.20	15	6.47	30	14.75	18	9.58	14	8.51	16	7.65
TRINITY_DN10390_c1_g1	2	10.12	0	0.00	3	9.59	4	11.53	4	16.48	2	7.82	5	17.59	3	8.10	4	11.85	12	24.09	1	3.20	5	20.10	1	4.29	1	4.97	2	8.13
TRINITY_DN10391_c0_g1	1	1.26	1	1.02	0	0.00	0	0.00	0	0.00	3	3.29	0	0.00	0	0.00	0	0.00	2	1.39	1	1.01	0	0.00	3	3.73	0	0.00	0	0.00
TRINITY_DN10392_c0_g1	36	2.23	34	12.83	58	9.32	64	9.69	66	3.44	53	2.19	61	3.57	25	3.62	46	2.23	29	9.79	11	2.93	20	0.98	24	1.49	30	1.81	28	6.55
TRINITY_DN10392_c0_g2	0	0.00	0	0.00	0	0.00	0	0.00	0	0.00	0	0.00	0	0.00	1	5.76	0	0.00	0	0.00	0	0.00	0	0.00	0	0.00	0	0.00	0	0.00
TRINITY_DN10393_c0_g1	100	3.36	128	4.55	118	3.42	75	2.27	52	1.84	63	1.97	140	4.18	108	3.67	140	4.43	104	3.17	83	2.79	100	3.33	63	2.20	56	2.26	50	1.77
TRINITY_DN10394_c0_g1	39	2.03	26	1.42	39	1.79	19	0.88	28	1.55	21	1.00	29	1.29	26	1.32	33	1.56	55	2.54	47	2.39	39	1.96	20	1.07	6	0.37	14	0.75
TRINITY_DN10395_c0_g1	170	12.32	182	13.88	205	12.41	300	19.26	285	21.67	306	20.64	256	16.62	227	16.43	278	19.09	133	8.65	153	11.09	129	9.46	210	16.12	168	15.29	168	13.02
TRINITY_DN10395_c1_g1	13	6.03	9	3.42	13	3.84	2	0.45	11	4.63	8	2.84	5	1.51	10	2.98	8	1.98	5	1.58	7	2.00	7	2.86	1	0.37	4	1.71	14	5.62
TRINITY_DN10395_c2_g1	0	0.00	0	0.00	0	0.00	0	0.00	0	0.00	0	0.00	0	0.00	0	0.00	0	0.00	0	0.00	0	0.00	0	0.00	0	0.00	0	0.00	0	0.00
TRINITY_DN10396_c0_g1	643	39.19	556	35.61	728	38.60	793	43.61	674	43.22	694	39.73	774	41.50	609	36.98	703	40.03	543	29.44	566	34.58	567	34.55	679	43.00	545	40.35	594	38.13
TRINITY_DN10397_c0_g1	965	18.24	821	16.49	1045	17.05	1052	17.95	863	17.13	1127	19.73	1002	16.76	825	15.92	843	15.07	1016	17.60	836	15.86	868	16.22	825	16.19	641	14.54	689	13.72
TRINITY_DN10398_c0_g1	183	3.16	164	3.00	229	3.43	289	4.50	220	3.98	282	4.47	317	4.87	283	4.97	319	5.17	204	3.23	196	3.39	220	3.75	171	3.07	144	2.96	182	3.29
TRINITY_DN10399_c0_g1	250	31.22	252	32.96	284	32.04	406	50.76	293	40.01	376	46.15	296	33.15	297	37.42	326	40.34	314	33.56	233	29.40	228	30.41	264	38.11	230	37.02	275	36.94
TRINITY_DN1039_c0_g1	54	4.65	74	7.18	85	5.92	65	5.19	49	4.66	56	4.18	83	6.88	62	5.41	85	6.87	47	4.18	51	4.81	51	4.49	59	4.49	34	2.84	48	3.49
TRINITY_DN1039_c0_g2	9	1.68	12	2.24	18	2.83	24	3.87	8	1.56	17	2.96	12	2.00	20	3.50	21	3.55	16	2.41	3	0.59	11	2.10	0	0.00	3	0.67	9	1.81
TRINITY_DN1039_c1_g1	1781	40.98	1699	41.60	2194	43.71	1966	41.09	1746	42.16	1901	40.79	1929	39.49	1681	39.40	1737	38.14	1522	32.20	1524	35.13	1627	37.06	1659	40.22	1341	37.32	1637	40.56
TRINITY_DN103_c0_g1	462	13.20	437	13.79	524	13.39	586	15.60	588	18.43	624	17.46	517	13.49	410	12.01	492	13.66	692	18.65	615	18.15	637	18.38	434	13.41	388	13.80	352	11.17
TRINITY_DN103_c1_g1	0	0.00	0	0.00	0	0.00	0	0.00	0	0.00	0	0.00	0	0.00	2	94.74	0	0.00	0	0.00	0	0.00	0	0.00	0	0.00	0	0.00	0	0.00
TRINITY_DN10400_c0_g1	200	10.26	170	9.16	208	9.16	398	18.27	335	18.02	416	19.81	392	17.81	326	16.73	359	17.23	328	15.05	269	13.76	249	12.69	145	7.75	132	8.15	137	7.39
TRINITY_DN10401_c0_g1	388	20.42	308	16.93	441	20.68	341	16.39	323	17.99	336	16.44	341	16.97	299	16.10	327	16.55	330	16.03	259	13.55	290	15.10	357	20.88	297	18.74	356	20.89
TRINITY_DN10402_c0_g1	1	31.45	2	38.14	7	126.77	7	107.90	4	89.23	1	21.48	3	60.05	5	74.08	2	33.52	10	99.80	7	113.03	4	77.16	4	90.55	1	24.56	0	0.00
TRINITY_DN10403_c0_g1	10	1.14	17	1.89	21	1.42	18	1.69	26	2.79	15	1.61	8	0.67	8	0.72	18	1.84	17	1.31	13	1.32	21	1.97	3	0.35	7	1.01	12	1.36
TRINITY_DN10403_c1_g1	0	0.00	1	1.23	2	2.22	0	0.00	1	1.44	0	0.00	0	0.00	0	0.00	0	0.00	3	2.45	1	1.21	3	4.39	0	0.00	0	0.00	0	0.00
TRINITY_DN10404_c0_g1	8999	1405.85	10519	1673.27	11252	1484.05	18819	2528.94	17521	2846.76	17330	2508.55	14510	2030.93	15494	2336.40	15728	2270.72	8777	1073.76	8317	1204.94	9059	1377.34	9580	1609.11	10072	1970.90	11582	1947.59
TRINITY_DN10405_c0_g1	2	0.17	3	0.26	6	14.82	14	7.39	5	5.01	7	4.06	6	4.54	8	13.41	4	0.48	9	1.40	17	16.00	1	0.08	2	0.40	3	0.56	1	4.60
TRINITY_DN10405_c0_g2	0	0.00	0	0.00	0	0.00	0	0.00	0	0.00	0	0.00	0	0.00	0	0.00	0	0.00	0	0.00	0	0.00	0	0.00	0	0.00	0	0.00	0	0.00
TRINITY_DN10406_c0_g1	37	1.21	27	0.97	46	1.13	64	1.66	37	1.12	68	1.81	54	12.53	39	1.25	64	1.59	46	1.48	32	0.96	32	1.25	10	0.34	13	0.45	16	0.57
TRINITY_DN10407_c0_g1	46	1.37	44	1.43	46	1.17	85	2.42	54	1.69	67	1.95	110	2.93	69	2.07	75	2.10	64	1.71	40	1.22	25	0.79	8	0.24	8	0.28	14	0.43
TRINITY_DN10407_c0_g2	304	17.84	331	20.44	352	17.20	429	22.83	369	22.17	459	25.37	443	23.84	414	22.75	421	24.22	305	16.85	302	17.12	368	22.50	257	16.26	294	21.20	381	23.75
TRINITY_DN10408_c0_g1	16	0.47	17	0.53	25	0.63	27	0.71	17	0.52	24	0.65	20	0.52	17	0.51	24	0.66	15	0.40	11	0.32	11	0.32	8	0.24	8	0.28	13	0.40
TRINITY_DN10409_c0_g1	15	1.74	14	1.77	25	2.46	20	2.04	18	2.19	14	1.51	14	1.43	14	1.57	15	1.59	35	3.47	27	3.09	17	2.00	13	1.58	10	1.41	14	1.82
TRINITY_DN10409_c1_g1	0	0.00	0	0.00	0	0.00	0	0.00	0	0.00	0	0.00	0	0.00	0	0.00	0	0.00	0	0.00	0	0.00	0	0.00	0	0.00	0	0.00	0	0.00
TRINITY_DN1040_c0_g1	35	14.10	51	19.25	48	15.58	30	9.80	30	12.34	19	7.07	20	6.84	23	7.76	23	7.70	62	17.88	63	23.53	67	27.75	26	11.00	45	22.22	42	17.26
TRINITY_DN10410_c0_g1	0	0.00	0	0.00	0	0.00	0	0.00	0	0.00	0	0.00	1	0.00	0	0.00	1	40.54	0	0.00	0	0.00	0	0.00	0	0.00	1	53.24	1	50.28
TRINITY_DN10411_c0_g1	6	1.14	7	1.47	10	1.52	6	1.03	3	0.66	3	0.51	5	0.98	2	0.43	3	0.63	2	0.30	3	0.64	0	0.00	0	0.00	1	0.29	3	0.75
TRINITY_DN10412_c0_g1	21	8.96	35	13.71	34	11.56	37	12.56	35	14.95	43	16.68	44	15.72	47	16.38	41	14.26	29	8.67	21	8.20	29	12.70	16	7.12	45	23.22	40	17.16
TRINITY_DN10412_c1_g1	1	0.30	1	0.29	1	0.24	0	0.00	1	0.31	0	0.00	4	1.03	1	0.26	1	0.26	4	0.90	2	0.57	2	0.61	0	0.00	0	0.00	1	0.31
TRINITY_DN10413_c0_g1	0	0.00	1	12.96	0	0.00	3	31.53	1	15.28	0	0.00	0	0.00	0	0.00	0	0.00	0	0.00	0	0.00	0	0.00	0	0.00	0	0.00	0	0.00
TRINITY_DN10414_c0_g1	4	0.52	3	0.38	3	0.33	2	0.23	2	0.27	5	0.61	11	1.23	4	0.50	12	1.34	1	0.11	2	0.26	3	0.40	2	0.26	0	0.00	2	0.27
TRINITY_DN10415_c0_g1	24	2.45	47	5.20	40	3.47	17	1.45	10	1.08	38	3.66	21	1.99	17	1.62	15	1.30	72	6.20	54	5.50	71	7.21	26	2.66	17	2.20	31	3.56
TRINITY_DN10416_c0_g1	73	2.52	55	2.24	75	2.34	103	3.17	78	3.33	123	3.96	125	3.75	100	3.73	115	3.91	99	3.21	90	3.68	101	3.64	50	2.20	54	2.18	56	2.41
TRINITY_DN10416_c0_g2	0	0.00	0	0.00	0	0.00	0	0.00	0	0.00	0	0.00	0	0.00	0	0.00	0	0.00	0	0.00	0	0.00	0	0.00	0	0.00	0	0.00	0	0.00
TRINITY_DN10417_c0_g1	416	17.84	365	16.85	478	17.61	616	24.16	490	22.73	616	24.90	596	23.41	488	21.04	523	21.04	372	14.56	382	16.36	376	15.98	414	19.27	335	17.27	424	20.21
TRINITY_DN10418_c0_g1	1	13.59	0	0.00	0	0.00	4	19.49	0	0.00	3	22.65	0	0.00	1	3.91	1	4.35	3	8.50	3	21.19	0	0.00	1	6.28	0	0.00	0	0.00
TRINITY_DN10419_c0_g1	2476	185.30	2100	165.26	2708	173.86	3257	219.19	2549	200.95	3061	214.43	3067	206.33	2327	173.66	2717	192.36	2709	179.80	2050	153.19	1941	146.40	3002	235.74	2332	211.35	2711	214.84
TRINITY_DN10419_c1_g1	0	0.00	0	0.00	0	0.00	0	0.00	0	0.00	0	0.00	0	0.00	0	0.00	0	0.00	0	0.00	0	0.00	0	0.00	0	0.00	0	0.00	0	0.00
TRINITY_DN1041_c0_g1	3791	180.28	3968	201.30	4572	188.68	4718	199.96	4193	207.21	4459	193.15	4845	202.29	4648	228.95	4556	204.02	3709	153.84	3741	175.58	4037	189.54	3906	199.68	3927	234.59	4177	223.91
TRINITY_DN1041_c0_g2	12	0.55	14	0.68	8	0.32	15	0.62	21	1.02	13	0.56	24	0.98	26	1.21	25	1.08	11	0.46	9	0.42	10	0.46	22	1.06	9	0.50	8	0.39
TRINITY_DN1041_c0_g3	38	2.40	44	3.12	48	2.63	58	3.10	33	2.29	46	2.70	39	2.41	58	3.82	50	3.16	33	1.93	30	1.91	26	1.51	43	3.06	39	3.29	51	3.67
TRINITY_DN1041_c1_g1	657	32.31	635	34.10	749	32.37	529	23.46	466	25.16	503	23.84	485	22.19	474	24.51	499	23.12	560	26.30	487	26.07	558	29.09	681	36.96	585	37.37	672	37.55
TRINITY_DN1041_c2_g1	963	35.42	859	35.52	1036	30.73	1313	24.86	1187	24.07	1373	24.63	1694	22.86	1342	25.79	1453	22.60	1104	28.03	990	25.34	970	27.15	705	30.12	657	30.30	690	28.45
TRINITY_DN1041_c3_g1	9	0.96	31	3.41	17	1.54	20	1.88	23	2.57	15	1.49	19	1.79	28	2.90	18	1.76	13	1.19	15	1.58	12	1.29	15	1.68	21	2.72	25	2.80
TRINITY_DN1041_c4_g1	0	0.00	0	0.00	0	0.00	0	0.00	0	0.00	0	0.00	0	0.00	0	0.00	0	0.00	0	0.00	0	0.00	0	0.00	0	0.00	0	0.00	0	0.00
TRINITY_DN1041_c6_g1	0	0.00	0	0.00	0	0.00	0	0.00	0	0.00	0	0.00	0	0.00	0	0.00	0	0.00	0	0.00	0	0.00	0	0.00	0	0.00	0	0.00	0	0.00
TRINITY_DN10420_c0_g1	198	30.62	179	27.98	256	33.32	11	1.47	8	1.29	9	1.29	68	9.21	57	8.29	60	8.35	410	52.51	396	59.87	459	71.91	71	11.52	116	21.83	121	19.53
TRINITY_DN10421_c0_g1	27	1.46	26	1.48	38	1.76	29	1.40	29	1.65	51	2.56	43	2.06	25	1.35	40	2.02	16	0.77	20	1.08	21	1.13	13	0.73	27	1.76	31	1.76
TRINITY_DN10422_c0_g1	2010	70.95	1869	70.17	2315	70.68	1569	49.48	1361	50.96	1384	45.59	1206	37.71	975	34.63	1070	35.68	1638	52.33	1539	53.97	1689	59.16	2158	79.93	1976	84.46	2143	80.19
TRINITY_DN10422_c1_g1	0	0.00	2	2.00	0	0.00	1	0.86	0	0.00	0	0.00	0	0.00	3	2.52	0	0.00	0	0.00	0	0.00	0	0.00	0	0.00	0	0.00	0	0.00
TRINITY_DN10423_c0_g1	1	0.72	6	5.09	2	3.55	2	1.20	5	3.57	5	5.67	6	3.67	9	7.48	0	0.00	3	1.47	2	3.73	3	2.89	4	6.09	0	0.00	4	3.06
TRINITY_DN10424_c0_g1	118	7.00	114	6.89	106	5.27	137	6.96	131	7.37	130	6.97	144	7.16	121	6.03	128	6.07	87	4.13	86	4.61	116	6.23	96	5.78	63	4.17	85	4.67
TRINITY_DN10424_c0_g2	387	18.61	384	14.83	456	15.72	622	20.24	542	22.57	579	20.08	788	28.75	716	27.32	732	25.62	427	14.12	396	14.69	409	14.72	389	14.67	408	17.89	472	18.22
TRINITY_DN10424_c1_g1	0	0.00	1	0.35	0	0.00	1	0.30	0	0.00	0	0.00	0	0.00	1	0.31	0	0.00	2	0.54	0	0.00	2	0.76	0	0.00	0	0.00	0	0.00
TRINITY_DN10424_c1_g2	0	0.00	0	0.00	0	0.00	0	0.00	0	0.00	0	0.00	0	0.00	0	0.00	0	0.00	0	0.00	0	0.00	0	0.00	0	0.00	0	0.00	0	0.00
TRINITY_DN10424_c1_g3	1	0.40	0	0.00	0	0.00	0	0.00	2	0.82	1	0.37	2	0.68	1	0.34	1	0.33	0	0.00	0	0.00	3	1.23	0	0.00	0	0.00	0	0.00
TRINITY_DN10425_c0_g1	3776	59.12	3833	63.64	4715	63.71	4397	61.24	3976	63.96	4334	61.58	4131	56.39	3602	56.58	3970	58.14	3131	46.20	3259	50.16	3811	58.52	3532	58.78	3478	67.46	3992	67.75
TRINITY_DN10425_c0_g2	0	0.00	0	0.00	0	0.00	0	0.00	0	0.00	0	0.00	1	3.83	0	0.00	0	0.00	1	2.16	1	3.46	0	0.00	0	0.00	0	0.00	0	0.00
TRINITY_DN10425_c0_g3	0	0.00	0	0.00	0	0.00	0	0.00	0	0.00	1	0.14	0	0.00	0	0.00	0	0.00	1	0.13	0	0.00	3	0.47	2	0.33	3	0.57	0	0.00
TRINITY_DN10426_c0_g1	231	5.11	273	7.21	321	6.95	208	4.26	204	4.82	214	4.63	252	4.95	230	5.61	208	4.55	236	5.08	185	3.95	208	4.60	192	4.69	203	5.75	142	3.85
TRINITY_DN10426_c1_g1	5	0.90	1	0.23	6	0.77	3	0.59	1	0.24	8	1.61	4	0.80	3	0.63	1	0.20	4	0.73	3	0.57	3	0.39	2	0.27	2	0.57	5	0.99
TRINITY_DN10426_c2_g1	88	3.57	52	3.22	68	3.96	162	6.07	122	5.93	117	4.82	138	5.65	126	4.93	148	7.64	72	4.32	75	5.15	53	3.28	50	2.74	44	2.15	24	1.07
TRINITY_DN10427_c0_g1	4	0.24	14	0.87	10	0.51	10	0.53	6	0.37	9	0.50	6	0.31	7	0.41	23	1.27	3	0.16	10	0.59	13	0.77	4	0.25	9	0.64	3	0.19
TRINITY_DN10428_c0_g1	0	0.00	0	0.00	0	0.00	0	0.00	0	0.00	0	0.00	0	0.00	0	0.00	0	0.00	0	0.00	0	0.00	0	0.00	0	0.00	0	0.00	0	0.00
TRINITY_DN10428_c0_g2	39	2.33	37	1.00	48	0.84	53	1.68	44	1.66	75	2.25	72	2.45	72	3.54	68	2.27	29	1.26	20	0.74	28	0.47	19	1.16	27	1.05	35	1.31
TRINITY_DN10428_c0_g3	849	79.45	798	78.50	993	79.23	1309	110.84	1092	110.41	1266	113.28	1515	127.23	1292	121.16	1331	115.35	741	61.62	662	60.86	675	63.23	903	89.81	837	97.59	904	90.97
TRINITY_DN10429_c0_g1	361	67.98	374	70.36	440	69.31	472	76.31	445	87.14	390	68.34	403	66.20	479	83.26	472	79.03	339	51.67	353	64.56	478	91.69	257	50.90	412	94.72	405	79.40
TRINITY_DN1042_c0_g1	952	26.69	868	32.85	1212	33.23	1280	37.05	1112	42.27	1172	34.61	1341	38.01	1208	38.51	1360	40.37	902	26.19	858	30.65	837	24.26	906	32.19	768	27.66	850	31.47
TRINITY_DN10430_c0_g1	198	6.04	183	5.94	220	6.40	266	8.41	250	8.05	273	7.71	337	9.46	263	8.60	285	9.35	204	5.78	189	5.69	188	5.77	138	4.26	144	6.37	134	4.90
TRINITY_DN10430_c0_g2	5	1.39	8	1.98	9	1.87	23	1.47	30	3.36	33	2.40	50	2.94	34	1.92	31	1.70	50	2.83	42	2.28	36	2.60	0	0.00	1	0.33	0	0.00
TRINITY_DN10430_c2_g1	2	0.70	0	0.00	0	0.00	0	0.00	1	0.36	0	0.00	0	0.00	0	0.00	0	0.00	0	0.00	2	0.65	0	0.00	0	0.00	0	0.00	0	0.00
TRINITY_DN10431_c0_g1	12	1.07	13	1.19	13	0.98	12	0.94	14	1.30	12	0.99	10	0.78	10	0.87	4	0.33	9	0.69	3	0.26	6	0.53	5	0.46	1	0.11	7	0.65
TRINITY_DN10431_c1_g1	0	0.00	1	1.04	0	0.00	0	0.00	0	0.00	0	0.00	0	0.00	2	1.74	0	0.00	1	0.70	0	0.00	0	0.00	0	0.00	0	0.00	0	0.00
TRINITY_DN10432_c0_g1	71	2.56	108	4.11	135	4.19	124	4.02	122	4.62	146	4.88	148	4.73	156	5.68	124	4.21	163	5.32	141	5.08	136	4.85	67	2.51	100	4.33	102	3.87
TRINITY_DN10433_c0_g1	82	2.92	53	1.90	89	3.54	86	2.62	85	3.39	76	2.51	56	1.68	39	1.70	44	1.40	57	1.99	37	1.62	54	1.92	91	3.76	75	3.26	63	2.90
TRINITY_DN10433_c1_g1	0	0.00	0	0.00	0	0.00	0	0.00	0	0.00	0	0.00	0	0.00	0	0.00	0	0.00	0	0.00	0	0.00	0	0.00	0	0.00	0	0.00	0	0.00
TRINITY_DN10433_c1_g2	0	0.00	4	2.78	1	0.61	0	0.00	0	0.00	0	0.00	0	0.00	1	0.60	0	0.00	0	0.00	0	0.00	2	1.61	1	0.82	0	0.00	0	0.00
TRINITY_DN10434_c0_g1	522	7.73	474	6.69	603	6.87	774	10.03	722	10.45	766	10.11	769	8.73	678	9.30	664	8.05	424	5.15	446	5.45	431	5.18	352	7.39	309	7.46	336	7.50
TRINITY_DN10435_c0_g1	23	2.84	15	1.75	10	1.17	15	1.91	20	3.92	21	2.65	18	3.14	24	4.53	20	3.68	19	2.51	12	1.63	12	1.85	5	1.21	1	0.75	9	2.09
TRINITY_DN10436_c0_g1	137	6.43	76	3.82	87	3.81	62	3.23	39	1.91	44	1.96	37	1.60	30	1.46	45	2.02	76	3.10	75	3.43	65	2.99	68	3.37	76	4.38	79	3.90
TRINITY_DN10437_c0_g1	934	21.76	763	18.79	1140	23.13	1164	24.57	1083	26.54	1147	24.85	1324	27.28	1174	27.97	1211	26.17	1059	22.16	923	21.33	960	22.00	826	19.75	680	19.43	791	19.38
TRINITY_DN10437_c0_g2	168	5.39	134	4.61	167	4.63	91	2.63	81	2.77	81	2.46	63	1.85	57	1.89	79	2.46	112	3.38	108	3.49	129	4.29	212	7.04	164	6.32	186	6.30
TRINITY_DN10437_c1_g1	15	0.54	22	0.83	14	0.43	25	0.80	25	0.94	22	0.73	24	0.76	26	0.94	37	1.24	11	0.36	7	0.25	8	0.28	7	0.26	6	0.26	17	0.64
TRINITY_DN10438_c0_g1	331	8.83	292	8.88	370	8.33	332	7.73	255	7.12	349	8.30	358	8.42	264	7.16	301	7.63	251	6.54	263	7.55	250	6.67	235	6.53	213	7.11	244	7.27
TRINITY_DN10438_c1_g1	0	0.00	0	0.00	0	0.00	0	0.00	0	0.00	0	0.00	0	0.00	0	0.00	0	0.00	0	0.00	0	0.00	0	0.00	0	0.00	0	0.00	0	0.00
TRINITY_DN10439_c0_g1	1236	39.32	1104	37.06	1362	37.31	220	6.33	260	8.75	263	7.69	283	7.87	264	8.38	282	8.43	993	28.48	943	29.96	960	30.11	905	29.94	695	26.29	853	28.43
TRINITY_DN1043_c0_g1	359	7.98	346	7.91	375	6.91	1007	17.44	869	17.49	1039	19.23	1193	21.24	949	18.14	1142	21.24	325	6.27	327	6.52	312	6.39	229	5.14	228	5.70	263	6.45
TRINITY_DN1043_c0_g2	176	3.56	174	3.70	224	3.92	259	4.82	196	4.33	223	4.29	310	5.64	272	5.77	278	5.41	173	3.29	173	3.52	168	3.47	148	3.11	130	3.30	140	3.03
TRINITY_DN1043_c1_g1	0	0.00	0	0.00	0	0.00	0	0.00	0	0.00	0	0.00	0	0.00	0	0.00	0	0.00	0	0.00	0	0.00	0	0.00	0	0.00	0	0.00	0	0.00
TRINITY_DN10440_c0_g1	894	64.12	748	56.28	993	61.92	1423	91.66	1163	87.93	1313	84.11	1629	101.85	1368	94.05	1510	100.39	1056	63.06	1048	69.73	899	63.29	1096	100.97	822	68.55	1017	75.88
TRINITY_DN10441_c0_g1	567	16.13	536	16.03	649	16.08	696	17.69	530	15.75	520	13.51	655	16.49	638	18.30	667	17.66	478	12.43	514	14.67	581	16.40	489	14.37	525	18.13	527	15.96
TRINITY_DN10442_c0_g1	10	0.77	5	0.40	9	0.59	6	0.41	9	0.72	7	0.50	7	0.47	15	1.13	11	0.78	22	1.48	5	0.38	10	0.76	0	0.00	0	0.00	0	0.00
TRINITY_DN10442_c0_g2	3	0.26	2	0.18	4	0.30	5	0.54	2	0.18	1	0.08	6	0.46	3	0.26	7	0.56	13	0.99	5	0.43	11	0.96	2	0.18	1	0.11	1	0.09
TRINITY_DN10442_c1_g1	1	0.52	0	0.00	2	0.82	0	0.00	1	0.53	2	0.95	0	0.00	2	0.84	2	0.84	3	1.06	2	0.94	0	0.00	0	0.00	0	0.00	0	0.00
TRINITY_DN10442_c1_g2	5	0.82	3	0.17	5	0.71	5	0.25	2	0.21	9	0.88	3	0.40	8	1.10	10	0.67	6	0.68	2	0.11	5	1.04	3	0.17	1	0.07	0	0.00
TRINITY_DN10442_c2_g1	8	1.51	5	0.94	5	0.79	5	0.81	2	0.39	7	1.23	3	0.49	4	0.70	4	0.67	2	0.30	0	0.00	3	0.58	0	0.00	0	0.00	1	0.20
TRINITY_DN10443_c0_g1	2	0.41	2	0.41	5	0.86	2	0.35	3	0.64	0	0.00	5	0.90	7	1.32	0	0.00	3	0.49	1	0.20	5	1.05	3	0.65	2	0.50	1	0.21
TRINITY_DN10443_c0_g2	4	1.37	1	0.33	6	1.68	5	1.41	1	0.35	7	2.23	8	2.35	5	1.47	5	1.45	0	0.00	1	0.32	2	0.71	2	0.72	2	0.84	1	0.35
TRINITY_DN10444_c0_g1	744	83.91	830	96.42	920	87.64	773	76.71	686	81.36	713	76.00	765	76.36	696	76.44	729	75.85	752	72.41	773	86.54	837	95.36	677	80.03	664	91.16	706	83.17
TRINITY_DN10445_c0_g1	53	2.61	83	4.28	92	3.88	53	2.34	67	3.46	89	4.06	54	2.35	51	2.51	76	3.50	34	1.50	36	1.76	46	2.24	105	5.38	78	4.61	131	6.78
TRINITY_DN10446_c0_g1	741	12.09	655	11.36	871	12.59	910	13.65	712	12.20	897	13.92	883	13.24	715	11.92	835	12.98	639	9.71	574	9.48	652	10.57	672	11.39	595	11.64	621	10.67
TRINITY_DN10447_c0_g1	15	0.67	25	0.96	31	0.85	12	0.92	18	1.44	23	2.02	27	1.48	20	1.99	35	1.90	25	2.07	19	1.54	25	1.42	15	1.08	11	0.86	25	2.15
TRINITY_DN10448_c0_g1	23	1.56	14	0.99	15	0.87	37	2.23	28	1.99	34	2.14	49	2.94	35	2.35	30	1.89	31	1.86	28	1.89	16	1.08	4	0.28	2	0.16	3	0.21
TRINITY_DN10449_c0_g1	26	4.29	29	2.46	36	1.84	31	2.42	23	1.41	27	1.84	22	1.98	11	0.57	25	1.62	44	2.34	15	0.77	9	0.50	23	1.46	17	1.25	10	0.69
TRINITY_DN10449_c1_g1	0	0.00	0	0.00	0	0.00	0	0.00	0	0.00	0	0.00	0	0.00	0	0.00	0	0.00	0	0.00	0	0.00	0	0.00	0	0.00	0	0.00	0	0.00
TRINITY_DN10449_c1_g2	0	0.00	3	5.35	0	0.00	0	0.00	0	0.00	1	1.98	3	4.49	3	2.91	3	4.64	1	1.13	0	0.00	0	0.00	0	0.00	2	3.34	1	1.35
TRINITY_DN10449_c1_g3	11	1.31	7	0.85	11	1.11	13	1.35	11	1.36	6	0.66	6	0.63	0	0.00	9	0.97	18	1.82	17	1.99	15	1.79	6	0.75	7	1.01	12	1.49
TRINITY_DN1044_c0_g1	711	10.19	647	9.83	804	9.96	715	9.26	645	9.85	728	9.72	997	12.86	731	10.85	814	11.10	753	9.88	770	11.16	806	11.54	524	7.78	415	7.03	488	7.27
TRINITY_DN1044_c0_g2	298	4.21	312	4.82	347	4.24	416	5.26	362	5.28	435	5.65	477	5.98	357	5.36	430	5.84	316	4.10	304	4.29	356	5.02	238	3.35	236	3.98	324	4.66
TRINITY_DN1044_c1_g1	1179	61.76	1054	59.11	1333	60.57	1330	63.12	1112	61.50	1300	63.87	1449	68.17	1114	59.60	1237	61.59	1048	49.99	925	48.93	945	49.91	1011	56.99	848	54.24	921	51.56
TRINITY_DN1044_c1_g2	682	43.57	614	40.98	690	37.73	991	56.47	774	51.84	931	55.20	948	53.56	836	53.01	932	55.41	745	42.14	563	35.77	542	34.51	615	40.96	479	36.88	653	43.87
TRINITY_DN1044_c1_g3	335	11.53	325	11.82	444	13.18	610	18.87	495	17.86	588	18.77	720	21.96	621	21.58	644	20.84	387	12.06	311	10.71	336	11.44	365	13.07	288	11.90	291	10.54
TRINITY_DN1044_c2_g1	40	2.51	29	1.84	17	0.94	26	1.43	14	0.89	19	1.07	17	0.91	12	0.74	15	0.90	17	0.92	25	1.51	20	1.24	24	1.52	14	1.08	27	1.82
TRINITY_DN1044_c3_g1	0	0.00	0	0.00	0	0.00	0	0.00	0	0.00	0	0.00	0	0.00	0	0.00	0	0.00	0	0.00	0	0.00	0	0.00	0	0.00	0	0.00	0	0.00
TRINITY_DN10450_c0_g1	355	6.13	356	6.53	434	6.46	435	6.79	374	6.78	376	6.02	471	7.22	401	7.06	503	8.22	346	5.48	331	5.73	348	5.92	340	6.09	229	4.74	307	5.58
TRINITY_DN10451_c0_g1	3841	77.76	3271	69.63	4338	73.78	6615	117.88	5629	115.50	6625	122.69	5542	96.16	4391	87.41	5047	93.22	5546	98.50	5020	98.37	5047	99.13	3209	69.16	2703	65.33	2995	66.54
TRINITY_DN10452_c0_g1	766	42.65	702	40.97	897	42.79	793	39.35	579	33.76	789	40.70	743	36.58	526	29.21	664	34.45	939	46.60	818	45.45	787	43.55	595	34.62	490	32.89	548	32.11
TRINITY_DN10452_c1_g1	173	6.05	153	5.83	208	6.56	284	7.86	225	8.21	286	10.00	333	10.67	252	9.49	324	10.03	270	8.81	257	9.63	233	8.62	165	7.10	143	6.49	154	6.70
TRINITY_DN10452_c1_g2	0	0.00	0	0.00	0	0.00	0	0.00	0	0.00	0	0.00	4	162.30	0	0.00	0	0.00	0	0.00	0	0.00	0	0.00	0	0.00	0	0.00	0	0.00
TRINITY_DN10452_c2_g1	4	0.53	1	0.14	4	0.45	3	0.35	1	0.14	3	0.37	10	1.17	8	1.02	5	0.61	8	0.90	5	0.66	0	0.00	4	0.56	1	0.16	3	0.42
TRINITY_DN10452_c2_g2	0	0.00	0	0.00	0	0.00	0	0.00	0	0.00	0	0.00	0	0.00	0	0.00	0	0.00	0	0.00	0	0.00	0	0.00	1	2.04	0	0.00	0	0.00
TRINITY_DN10453_c0_g1	5	0.50	4	0.41	5	0.42	4	0.35	7	0.73	5	0.45	12	1.05	4	0.39	10	0.87	1	0.09	4	0.39	7	0.70	11	1.15	3	0.36	9	0.90
TRINITY_DN10454_c0_g1	397	16.47	388	17.76	485	18.32	464	17.63	365	16.82	445	17.82	432	17.30	434	18.76	451	18.40	280	11.19	257	10.84	272	11.91	379	15.83	322	15.95	341	14.90
TRINITY_DN10454_c1_g1	1396	20.69	1296	20.01	1567	19.65	2205	30.00	1849	30.15	1991	27.95	2585	33.85	2160	33.27	2451	34.16	1179	16.15	1082	16.07	1329	19.29	1155	20.39	1115	22.24	1200	21.09
TRINITY_DN10454_c3_g1	3	0.52	5	0.87	4	0.58	3	0.45	5	0.90	4	0.64	8	1.21	4	0.64	10	1.55	8	1.13	3	0.51	5	0.88	0	0.00	0	0.00	2	0.36
TRINITY_DN10455_c0_g1	0	0.00	0	0.00	0	0.00	0	0.00	0	0.00	0	0.00	0	0.00	0	0.00	0	0.00	0	0.00	0	0.00	0	0.00	0	0.00	0	0.00	0	0.00
TRINITY_DN10455_c0_g2	7	1.54	3	0.61	10	1.80	11	2.01	9	2.05	7	1.43	9	1.67	7	1.36	6	1.12	4	0.70	5	1.06	4	0.90	6	1.31	2	0.54	0	0.00
TRINITY_DN10456_c0_g1	51	90.37	42	57.75	51	63.56	78	92.07	53	85.82	44	66.16	70	94.34	70	79.43	64	76.71	70	62.98	64	86.09	36	59.00	38	64.34	18	35.73	38	61.13
TRINITY_DN10457_c0_g1	16	1.02	8	0.55	11	0.62	27	1.56	22	1.48	27	1.60	55	3.12	32	2.10	33	1.88	30	1.75	29	1.87	25	1.61	18	1.16	8	0.64	18	1.23
TRINITY_DN10458_c0_g1	0	0.00	0	0.00	1	2.56	0	0.00	3	9.94	2	6.26	0	0.00	0	0.00	1	2.39	5	8.29	0	0.00	0	0.00	2	6.92	0	0.00	0	0.00
TRINITY_DN10459_c0_g1	4	0.96	3	0.71	2	0.40	26	5.14	11	2.75	9	2.02	15	3.13	13	2.65	9	1.75	3	0.57	4	0.93	5	1.23	4	1.02	6	1.77	3	0.75
TRINITY_DN10459_c0_g2	40	1.26	33	1.10	56	1.52	23	0.65	13	0.43	12	0.35	9	0.25	11	0.35	17	0.50	35	1.00	29	0.91	23	0.72	7	0.23	13	0.49	17	0.56
TRINITY_DN10459_c0_g3	0	0.00	0	0.00	0	0.00	0	0.00	0	0.00	0	0.00	0	0.00	0	0.00	0	0.00	0	0.00	0	0.00	0	0.00	0	0.00	0	0.00	0	0.00
TRINITY_DN10459_c0_g4	524	19.80	472	18.63	634	20.60	740	25.27	672	26.82	700	24.63	705	23.45	604	22.89	640	22.52	535	18.41	484	18.30	466	17.46	579	22.84	502	22.93	604	23.79
TRINITY_DN10459_c1_g1	0	0.00	1	0.14	3	0.34	9	1.05	8	1.12	11	1.37	8	0.94	7	0.89	8	0.97	1	0.11	0	0.00	0	0.00	0	0.00	0	0.00	0	0.00
TRINITY_DN10459_c1_g2	13	1.34	8	0.85	12	1.04	24	2.28	15	1.56	17	1.66	22	2.09	14	1.33	23	2.19	8	0.69	13	1.33	11	1.15	6	0.66	5	0.68	4	0.43
TRINITY_DN1045_c0_g1	304	9.50	297	9.96	341	9.68	250	7.33	216	8.09	233	8.42	253	7.26	227	8.06	235	7.12	166	5.71	190	6.00	181	6.56	286	9.44	241	10.64	236	9.41
TRINITY_DN1045_c1_g1	1465	35.78	1349	38.88	1722	40.75	1555	38.54	1344	38.27	1526	38.33	1625	39.13	1352	42.32	1500	45.17	1529	47.17	1308	38.17	1244	29.56	1245	32.56	1016	27.73	1129	35.89
TRINITY_DN1045_c2_g1	2601	95.75	2165	86.51	2826	91.37	1854	60.91	1618	62.21	1835	64.21	2327	76.52	1936	71.77	2092	72.35	2696	91.08	2451	90.76	2195	82.76	2250	86.49	1677	75.53	1900	74.46
TRINITY_DN10460_c0_g1	0	0.00	0	0.00	3	1.14	0	0.00	0	0.00	0	0.00	3	1.20	1	0.39	0	0.00	2	0.66	0	0.00	0	0.00	0	0.00	0	0.00	0	0.00
TRINITY_DN10460_c0_g2	6	1.69	5	1.34	4	0.86	4	0.97	3	0.94	13	3.66	11	2.65	5	1.25	4	0.97	3	0.66	2	0.50	6	1.64	6	1.73	3	0.95	3	0.94
TRINITY_DN10460_c0_g3	0	0.00	0	0.00	0	0.00	0	0.00	0	0.00	0	0.00	0	0.00	0	0.00	0	0.00	0	0.00	0	0.00	0	0.00	0	0.00	4	93.68	0	0.00
TRINITY_DN10460_c1_g1	4	0.45	4	0.46	3	0.28	0	0.00	4	0.47	2	0.21	4	0.39	9	0.97	2	0.20	1	0.10	1	0.11	0	0.00	0	0.00	0	0.00	0	0.00
TRINITY_DN10460_c1_g2	19	0.37	19	0.39	32	0.54	12	0.21	10	0.20	24	0.43	31	0.54	20	0.40	21	0.39	14	0.25	13	0.25	24	0.46	4	0.08	3	0.07	6	0.12
TRINITY_DN10460_c1_g3	2	0.09	4	0.20	8	0.32	4	0.17	15	0.74	9	0.39	5	0.21	11	0.52	12	0.53	6	0.25	4	0.19	1	0.05	1	0.05	0	0.00	1	0.05
TRINITY_DN10461_c0_g1	33	4.94	38	6.51	41	3.82	36	2.42	43	6.01	42	4.42	30	3.70	30	3.27	29	3.48	26	2.70	27	2.15	31	2.14	25	2.31	27	2.95	25	2.07
TRINITY_DN10461_c0_g2	4	0.48	1	0.12	3	0.30	13	1.35	4	0.52	5	0.54	5	0.53	6	0.68	13	1.43	2	0.23	4	0.46	4	0.49	2	0.25	1	0.15	0	0.00
TRINITY_DN10461_c1_g1	16	0.86	16	0.98	25	1.15	43	1.97	21	1.24	23	0.98	11	0.46	13	0.63	24	0.99	12	0.52	3	0.12	7	0.33	11	0.49	11	0.86	7	0.40
TRINITY_DN10462_c0_g1	552	16.98	543	17.67	680	18.01	607	16.81	528	17.04	630	17.97	448	12.23	398	12.40	400	11.60	649	18.14	609	18.75	495	15.06	577	18.46	431	15.92	527	17.06
TRINITY_DN10463_c0_g1	122	28.23	148	33.72	147	28.23	182	35.71	163	39.10	178	38.31	182	36.54	222	46.36	220	44.59	134	24.40	109	24.27	178	42.16	141	34.44	128	36.26	171	41.05
TRINITY_DN10464_c0_g1	19	1.33	21	1.53	34	2.03	8	0.50	1	0.07	4	0.26	3	0.19	4	0.28	5	0.32	29	1.79	20	1.39	28	1.95	22	1.61	21	1.77	11	0.81
TRINITY_DN10465_c0_g1	17	1.75	12	1.26	19	1.70	14	1.26	6	0.64	10	0.95	21	1.94	9	0.90	14	1.33	8	0.75	11	1.14	14	1.48	11	1.17	21	2.67	14	1.55
TRINITY_DN10465_c0_g2	7	0.30	11	0.50	5	0.18	7	0.27	6	0.27	6	0.24	12	0.46	15	0.65	23	0.93	12	0.46	5	0.21	13	0.55	7	0.31	2	0.10	7	0.32
TRINITY_DN10466_c0_g1	8	19.10	5	8.25	10	16.15	28	41.35	18	36.14	25	48.16	25	42.48	40	54.97	39	58.75	7	8.01	8	14.93	5	10.43	4	9.31	4	10.31	7	14.92
TRINITY_DN10467_c0_g1	325	14.03	256	11.77	281	10.42	747	33.41	660	36.10	782	36.74	649	29.58	523	26.54	601	29.09	464	21.95	421	22.28	340	17.38	124	5.62	97	5.03	133	6.04
TRINITY_DN10468_c0_g1	3644	119.83	3366	116.95	4315	122.20	3058	90.46	2714	93.57	3006	91.54	2783	81.18	2490	82.79	2603	80.73	5080	151.38	4944	162.58	5361	174.48	3942	134.83	3389	133.95	3867	133.93
TRINITY_DN10469_c0_g1	1	0.20	4	0.78	0	0.00	6	1.00	1	1.46	3	0.55	6	1.02	3	0.54	5	3.61	1	0.16	2	0.38	2	0.40	0	0.00	2	0.48	0	0.00
TRINITY_DN10469_c0_g2	0	0.00	2	0.14	4	0.23	13	0.77	5	0.35	8	0.50	11	0.65	7	0.46	8	0.50	0	0.00	1	0.07	3	0.20	4	0.28	6	0.48	3	0.21
TRINITY_DN1046_c0_g1	754	26.36	600	21.83	781	23.64	963	30.59	802	29.61	925	30.14	1084	33.53	996	36.25	1048	34.90	720	23.17	676	24.79	637	21.64	596	22.50	512	22.09	558	20.55
TRINITY_DN1046_c1_g1	0	0.00	0	0.00	2	4.65	0	0.00	0	0.00	0	0.00	1	2.55	0	0.00	0	0.00	1	1.53	0	0.00	0	0.00	0	0.00	0	0.00	0	0.00
TRINITY_DN1046_c1_g2	0	0.00	0	0.00	0	0.00	0	0.00	0	0.00	0	0.00	0	0.00	0	0.00	0	0.00	0	0.00	0	0.00	0	0.00	0	0.00	0	0.00	0	0.00
TRINITY_DN10470_c0_g1	3	3.10	3	0.76	1	0.21	2	3.24	1	0.27	1	0.24	3	0.67	1	0.23	2	0.45	12	4.40	6	3.07	10	6.01	2	0.55	3	0.95	2	0.54
TRINITY_DN10471_c0_g1	674	111.68	516	86.09	663	92.28	704	100.83	676	116.66	755	116.41	908	131.60	761	117.85	845	125.51	561	76.41	582	94.08	539	90.67	554	96.44	424	85.62	506	87.45
TRINITY_DN10472_c0_g1	126	45.23	121	41.17	136	39.62	55	16.18	46	16.93	68	22.59	82	25.13	90	27.52	93	28.09	144	37.83	124	41.67	112	41.36	64	24.17	59	25.98	112	41.21
TRINITY_DN10473_c0_g1	42	3.79	25	2.33	41	3.15	30	2.39	31	2.92	49	4.10	63	5.01	47	4.14	54	4.49	38	2.97	31	2.77	47	4.24	19	1.79	4	0.44	11	1.04
TRINITY_DN10473_c0_g2	0	0.00	2	7.79	0	0.00	4	13.00	6	28.00	0	0.00	0	0.00	0	0.00	0	0.00	2	4.48	0	0.00	2	9.04	0	0.00	0	0.00	0	0.00
TRINITY_DN10474_c0_g1	2	1.34	3	1.98	2	1.44	4	2.81	4	3.39	3	2.23	6	4.10	3	1.52	2	1.43	0	0.00	2	1.61	5	3.33	0	0.00	0	0.00	1	0.93
TRINITY_DN10475_c0_g1	0	0.00	0	0.00	1	15.89	2	11.21	0	0.00	0	0.00	0	0.00	1	5.24	2	11.74	2	17.55	0	0.00	0	0.00	0	0.00	0	0.00	0	0.00
TRINITY_DN10476_c0_g1	65	1.44	44	1.07	43	0.93	80	1.85	71	2.09	74	1.80	89	5.66	69	2.26	51	0.90	51	1.36	31	0.82	50	1.10	11	0.13	14	0.35	12	0.25
TRINITY_DN10476_c0_g2	9	2.14	0	0.00	0	0.00	2	0.40	3	0.74	1	0.22	0	0.00	1	0.21	0	0.00	0	0.00	0	0.00	2	0.49	5	1.25	0	0.00	0	0.00
TRINITY_DN10477_c0_g1	4	1.56	9	3.29	2	0.63	2	0.63	1	0.40	2	0.72	4	1.32	0	0.00	3	0.97	1	0.28	3	1.09	1	0.40	1	0.41	1	0.48	1	0.40
TRINITY_DN10478_c0_g1	43	1.23	19	0.57	17	0.40	47	1.23	58	1.73	45	1.22	37	0.90	44	1.26	27	0.72	26	0.65	24	0.68	21	0.54	20	0.55	12	0.38	22	0.65
TRINITY_DN10478_c1_g1	0	0.00	0	0.00	0	0.00	0	0.00	0	0.00	0	0.00	0	0.00	0	0.00	0	0.00	0	0.00	0	0.00	1	2.60	0	0.00	0	0.00	0	0.00
TRINITY_DN10478_c1_g2	0	0.00	1	4.34	0	0.00	0	0.00	0	0.00	0	0.00	0	0.00	0	0.00	0	0.00	0	0.00	0	0.00	0	0.00	1	16.81	0	0.00	0	0.00
TRINITY_DN10479_c0_g1	93	12.28	73	9.82	116	12.95	113	13.03	91	12.54	101	12.40	111	12.87	103	12.96	124	14.86	92	10.23	115	14.91	75	9.99	98	13.57	75	12.03	73	10.08
TRINITY_DN1047_c0_g1	2017	49.02	1823	46.67	2343	49.19	2447	53.73	2011	51.34	2364	53.00	2455	52.45	2083	50.75	2313	53.24	1908	43.04	1783	43.34	1927	46.16	1710	43.77	1595	46.49	1603	41.01
TRINITY_DN10480_c0_g1	4	0.85	11	2.34	14	2.49	5	0.91	3	0.67	16	3.86	11	2.05	16	3.63	13	2.45	2	0.34	0	0.00	5	1.09	5	1.12	9	2.36	10	2.25
TRINITY_DN10481_c0_g1	139	7.43	157	7.91	173	7.44	77	4.01	58	3.78	58	2.82	25	1.33	22	1.25	35	2.34	204	10.42	171	9.00	191	9.61	94	5.68	64	4.71	94	5.40
TRINITY_DN10481_c1_g1	0	0.00	0	0.00	0	0.00	0	0.00	0	0.00	0	0.00	1	3.17	0	0.00	0	0.00	1	1.84	0	0.00	0	0.00	0	0.00	0	0.00	0	0.00
TRINITY_DN10481_c2_g1	0	0.00	0	0.00	0	0.00	0	0.00	0	0.00	0	0.00	0	0.00	0	0.00	0	0.00	0	0.00	0	0.00	0	0.00	0	0.00	0	0.00	0	0.00
TRINITY_DN10482_c0_g1	10	0.45	17	0.81	6	0.23	10	0.40	14	0.66	29	1.21	21	0.84	23	1.04	21	0.89	3	0.12	9	0.40	10	0.45	15	0.70	11	0.60	12	0.57
TRINITY_DN10483_c0_g1	1	1.16	2	1.90	2	1.70	6	4.93	4	4.63	10	8.98	5	13.00	7	8.82	8	17.51	1	0.65	3	2.20	4	3.70	2	1.87	2	8.70	2	1.81
TRINITY_DN10484_c0_g1	857	27.52	746	27.43	953	27.29	611	18.64	482	17.08	573	18.40	455	14.20	458	16.02	503	15.87	628	19.44	605	21.07	597	20.54	489	19.86	451	20.24	507	18.86
TRINITY_DN10484_c0_g2	3	0.56	3	0.56	2	0.31	0	0.00	4	0.78	2	0.35	1	0.16	2	0.35	0	0.00	1	0.15	3	0.54	0	0.00	0	0.00	0	0.00	2	0.39
TRINITY_DN10484_c1_g1	4	0.89	8	1.75	6	1.11	10	1.88	10	3.44	7	1.87	11	2.12	14	2.81	16	3.12	12	2.11	5	1.47	4	0.91	2	0.48	5	2.77	6	1.38
TRINITY_DN10485_c0_g1	2	0.25	5	0.64	9	1.30	9	1.22	5	0.95	10	1.56	7	1.38	10	1.31	2	0.35	3	0.32	11	2.02	4	0.80	0	0.00	9	2.61	1	0.28
TRINITY_DN10485_c1_g1	0	0.00	0	0.00	0	0.00	0	0.00	0	0.00	0	0.00	0	0.00	0	0.00	0	0.00	0	0.00	0	0.00	0	0.00	0	0.00	0	0.00	0	0.00
TRINITY_DN10486_c0_g1	1152	66.61	1098	66.16	1385	68.42	928	47.85	840	51.11	905	48.17	1922	96.29	1774	100.03	1820	96.75	5286	273.37	4482	259.30	4469	257.86	1614	97.73	1391	97.24	1684	102.56
TRINITY_DN10486_c1_g1	234	9.62	258	12.33	274	10.77	345	14.07	287	13.08	346	14.40	328	13.60	323	14.11	344	13.97	188	7.03	140	5.67	222	9.45	285	13.68	240	15.15	252	12.59
TRINITY_DN10486_c2_g1	52	0.91	55	1.02	62	0.94	83	1.31	64	1.18	83	1.35	116	1.80	97	1.73	112	1.85	40	0.64	48	0.84	42	0.72	15	0.27	16	0.34	13	0.24
TRINITY_DN10487_c0_g1	2	2.00	0	0.00	0	0.00	1	0.45	0	0.00	6	3.17	0	0.00	1	0.46	3	1.66	1	0.58	0	0.00	0	0.00	0	0.00	1	0.70	0	0.00
TRINITY_DN10487_c0_g2	0	0.00	0	0.00	0	0.00	0	0.00	0	0.00	0	0.00	0	0.00	0	0.00	0	0.00	0	0.00	0	0.00	0	0.00	0	0.00	0	0.00	2	0.00
TRINITY_DN10487_c0_g3	0	0.00	0	0.00	1	0.00	0	0.00	0	0.00	0	0.00	0	0.00	0	0.00	0	0.00	0	0.00	0	0.00	0	0.00	0	0.00	0	0.00	0	0.00
TRINITY_DN10487_c1_g1	0	0.00	0	0.00	0	0.00	0	0.00	0	0.00	0	0.00	0	0.00	0	0.00	0	0.00	0	0.00	0	0.00	0	0.00	0	0.00	0	0.00	0	0.00
TRINITY_DN10488_c0_g1	21	0.43	24	0.53	23	0.41	22	0.41	12	0.26	19	0.36	14	0.26	11	0.23	15	0.29	30	0.57	33	0.68	40	0.81	19	0.40	9	0.22	10	0.22
TRINITY_DN10489_c0_g1	92	4.35	73	3.66	88	3.52	278	12.09	220	11.21	205	9.11	234	9.96	197	9.54	202	9.20	85	3.76	65	3.11	71	3.43	97	4.88	92	5.31	106	5.33
TRINITY_DN1048_c0_g1	207	16.59	207	17.23	258	17.64	269	19.22	180	15.16	191	14.45	184	13.05	188	14.99	231	17.16	214	15.19	193	15.60	205	16.44	244	20.41	198	19.15	204	17.15
TRINITY_DN10490_c0_g1	5561	301.99	5033	287.37	6175	288.22	6253	303.65	4694	268.58	5867	297.70	5470	263.52	4608	246.78	5135	256.64	6659	314.96	6031	319.46	5867	308.78	6974	414.74	5527	376.05	6457	387.59
TRINITY_DN10490_c1_g1	2398	62.04	2497	68.63	3082	68.74	1959	45.84	1929	52.38	2049	49.01	2442	56.02	2231	58.63	2352	57.24	2607	61.66	2665	69.35	3063	78.56	2188	58.96	2243	69.83	2395	65.25
TRINITY_DN10490_c2_g1	2090	50.94	1915	49.58	2485	53.15	2116	47.45	1893	48.94	2083	48.17	2418	52.81	2203	54.92	2344	54.63	1778	40.08	1821	44.61	1919	47.54	1883	48.69	1837	55.10	1947	51.35
TRINITY_DN10491_c0_g1	0	0.00	0	0.00	0	0.00	0	0.00	0	0.00	0	0.00	1	0.00	0	0.00	0	0.00	0	0.00	0	0.00	0	0.00	0	0.00	0	0.00	0	0.00
TRINITY_DN10492_c0_g1	335	8.55	358	9.50	383	8.77	429	9.56	328	8.62	482	11.10	500	12.06	396	11.12	441	11.01	344	7.80	360	9.44	363	8.89	290	7.60	252	7.45	276	7.34
TRINITY_DN10492_c0_g2	0	0.00	0	0.00	2	0.60	0	0.00	1	0.38	0	0.00	3	0.95	0	0.00	6	1.87	2	0.54	1	0.35	0	0.00	0	0.00	0	0.00	0	0.00
TRINITY_DN10493_c1_g1	31	1.17	18	0.72	21	0.68	4	0.14	5	0.20	0	0.00	0	0.00	1	0.04	4	0.14	2	0.07	4	0.15	1	0.04	0	0.00	1	0.05	4	0.16
TRINITY_DN10493_c1_g2	0	0.00	0	0.00	0	0.00	0	0.00	0	0.00	0	0.00	0	0.00	0	0.00	0	0.00	0	0.00	0	0.00	0	0.00	0	0.00	0	0.00	0	0.00
TRINITY_DN10493_c2_g1	8	0.23	9	0.27	4	0.10	10	0.26	13	0.39	10	0.27	156	3.98	83	2.42	118	3.20	45	1.18	31	0.89	35	0.99	6	0.18	7	0.24	4	0.12
TRINITY_DN10494_c0_g1	3	68.84	8	111.93	3	39.74	11	124.71	1	16.47	12	190.27	21	308.27	10	107.62	20	243.45	11	80.91	5	59.94	2	29.22	5	84.03	3	55.50	5	80.44
TRINITY_DN10494_c1_g1	0	0.00	0	0.00	0	0.00	6	4.60	0	0.00	1	0.94	5	4.24	2	1.51	1	0.78	0	0.00	0	0.00	1	1.04	0	0.00	0	0.00	4	4.08
TRINITY_DN10495_c0_g1	0	0.00	0	0.00	2	5.02	2	4.58	0	0.00	0	0.00	0	0.00	0	0.00	1	2.35	0	0.00	0	0.00	3	9.63	1	3.39	0	0.00	0	0.00
TRINITY_DN10496_c0_g1	4	2.14	2	0.86	2	0.74	4	1.64	3	1.41	1	0.43	1	0.56	0	0.00	0	0.00	0	0.00	0	0.00	0	0.00	3	1.90	0	0.00	2	1.36
TRINITY_DN10498_c0_g1	40	13.82	32	10.52	36	10.12	57	16.19	56	19.87	67	21.44	84	24.82	57	16.87	89	25.98	78	19.86	37	12.00	25	8.89	10	3.64	15	6.36	18	6.38
TRINITY_DN10499_c0_g1	25	0.53	35	0.79	43	0.78	22	0.42	19	0.42	27	0.53	34	0.64	44	0.95	48	0.96	12	0.23	21	0.45	26	0.54	13	0.29	18	0.46	14	0.31
TRINITY_DN1049_c0_g1	3867	199.80	3891	209.24	4735	214.04	3335	147.55	2841	138.67	3309	150.12	3489	155.49	3086	148.91	3332	153.52	4009	191.93	3963	206.55	4550	227.79	3171	165.46	3083	180.48	3462	170.95
TRINITY_DN1049_c1_g1	2487	64.25	2255	64.57	2797	65.44	2050	49.68	1629	46.73	2053	51.55	2195	51.69	1875	50.78	2029	50.85	2431	58.11	2272	61.55	2433	65.78	1752	51.54	1498	51.57	1651	49.13
TRINITY_DN104_c0_g1	580	18.57	548	18.85	691	18.85	828	23.67	764	25.44	911	26.94	1136	32.32	1064	34.73	1129	34.59	597	17.17	603	19.23	681	21.88	418	13.78	461	17.91	455	15.26
TRINITY_DN10500_c0_g1	262	19.69	254	19.64	327	20.53	478	31.50	408	30.66	481	33.02	572	38.05	487	35.35	534	36.82	332	21.94	346	25.81	327	24.75	254	20.03	184	16.63	217	17.21
TRINITY_DN10501_c0_g1	0	0.00	0	0.00	0	0.00	0	0.00	0	0.00	0	0.00	0	0.00	0	0.00	0	0.00	0	0.00	1	7.80	0	0.00	0	0.00	0	0.00	0	0.00
TRINITY_DN10502_c0_g1	8	0.67	5	0.43	17	1.19	5	0.37	8	0.69	2	0.15	13	0.95	9	0.73	29	2.26	11	0.79	3	0.25	5	0.41	7	0.60	9	0.90	10	0.86
TRINITY_DN10503_c0_g1	15	1.04	7	0.55	8	0.51	0	0.00	0	0.00	0	0.00	4	0.27	1	0.07	0	0.00	15	0.95	8	0.57	12	0.85	4	0.29	2	0.17	1	0.08
TRINITY_DN10504_c0_g1	62	3.27	36	1.97	59	2.30	14	0.72	30	1.49	6	0.25	32	1.27	47	2.01	64	2.77	161	6.71	171	7.92	161	7.21	41	1.92	30	2.04	37	1.94
TRINITY_DN10505_c0_g1	0	0.00	1	3.05	1	2.83	0	0.00	1	3.65	2	6.91	0	0.00	4	9.63	1	2.63	3	5.42	1	2.86	2	7.17	0	0.00	0	0.00	1	3.61
TRINITY_DN10506_c0_g1	683	16.55	598	15.18	770	14.51	752	17.09	648	16.53	755	17.76	791	18.22	625	15.35	725	17.24	887	20.77	734	18.87	721	16.88	622	15.39	526	14.51	553	13.96
TRINITY_DN10507_c0_g1	80	5.45	46	3.27	77	4.48	36	2.18	37	2.64	30	1.90	51	3.07	31	2.09	46	2.91	93	5.59	79	5.35	73	4.95	20	1.42	28	2.30	40	2.86
TRINITY_DN10507_c0_g2	1303	28.93	1106	26.07	1349	25.87	1266	25.33	1106	25.79	1301	26.76	1035	20.44	712	16.13	910	19.16	768	15.95	664	14.97	622	13.71	880	20.32	622	16.55	735	17.15
TRINITY_DN10507_c0_g3	274	12.24	247	11.61	333	12.77	71	2.84	48	2.25	95	3.94	254	10.05	208	9.33	227	9.50	915	36.72	768	34.24	659	29.18	290	13.48	231	12.41	274	12.87
TRINITY_DN10508_c0_g1	139	4.22	151	4.82	189	4.94	207	5.65	180	5.69	197	5.54	254	6.78	224	6.80	258	7.32	208	5.74	151	4.56	190	5.67	63	1.99	63	2.30	54	1.70
TRINITY_DN10509_c0_g1	1943	46.94	1806	46.21	2324	48.13	1740	37.79	1621	40.75	1797	39.90	2067	44.15	1702	41.55	1908	43.36	2245	49.20	1982	47.87	2281	54.30	1850	46.48	1607	46.51	1858	47.25
TRINITY_DN1050_c0_g1	1516	101.36	1355	101.42	1647	110.96	1586	91.51	1376	99.15	1498	89.05	1113	68.22	903	61.03	994	66.72	2018	138.63	1609	116.71	1693	102.93	1618	136.92	1216	96.92	1402	120.23
TRINITY_DN1050_c1_g1	192	34.57	192	34.53	226	33.82	222	40.79	155	29.05	176	29.49	185	37.36	184	30.67	197	35.95	210	34.92	166	29.10	186	33.99	165	31.14	166	36.36	166	31.07
TRINITY_DN1050_c1_g2	3814	63.27	3664	63.96	4311	61.76	3610	55.03	3161	56.25	3642	56.95	4233	63.85	3458	58.88	3806	61.08	3617	55.63	3709	61.09	3874	63.47	3363	58.06	3095	61.00	3230	55.60
TRINITY_DN10510_c0_g1	322	12.38	232	9.39	294	9.71	272	9.39	188	7.59	223	7.95	310	10.55	209	8.09	230	8.30	443	15.38	351	13.48	294	11.19	368	14.74	223	10.31	310	12.53
TRINITY_DN10511_c0_g1	150	18.18	141	18.37	153	16.48	280	31.06	208	26.41	225	25.75	228	26.62	200	23.11	288	34.57	151	16.66	138	18.51	137	18.63	133	19.34	118	18.86	141	19.26
TRINITY_DN10512_c0_g1	7	1.32	28	5.27	24	4.12	22	3.56	15	2.94	31	5.60	16	2.63	8	1.39	23	3.85	12	1.83	24	4.39	16	3.45	14	2.77	19	4.90	18	3.53
TRINITY_DN10513_c0_g1	34	1.49	17	0.95	40	1.29	17	1.18	21	0.90	34	1.48	39	1.63	25	1.08	37	1.28	21	1.87	18	2.90	18	0.46	17	0.80	10	0.55	15	2.34
TRINITY_DN10514_c0_g1	35	0.88	25	0.72	51	1.11	61	1.41	20	0.65	50	1.15	72	1.67	66	1.77	60	2.05	38	0.98	43	1.07	37	0.94	12	0.30	11	0.35	8	0.20
TRINITY_DN10515_c0_g1	6973	220.98	6288	209.31	7731	211.08	8934	254.77	7786	257.81	8800	257.54	9861	276.00	8273	264.99	9263	275.38	7565	217.87	7106	225.66	7434	233.55	6959	229.13	5929	224.59	6674	221.45
TRINITY_DN10515_c1_g1	25	3.76	10	1.19	16	1.94	23	3.09	14	2.37	31	4.81	20	2.72	25	3.63	30	4.06	34	4.28	30	4.46	21	3.24	5	0.72	6	0.80	4	0.60
TRINITY_DN10515_c1_g2	2	0.90	2	0.83	0	0.00	2	0.72	6	2.75	1	0.41	0	0.00	4	1.48	1	0.37	3	0.95	1	0.41	0	0.00	1	0.47	2	1.10	2	0.91
TRINITY_DN10515_c2_g1	0	0.00	0	0.00	0	0.00	2	29.28	0	0.00	0	0.00	0	0.00	0	0.00	0	0.00	0	0.00	0	0.00	0	0.00	0	0.00	0	0.00	0	0.00
TRINITY_DN10516_c0_g1	0	0.00	1	47.85	0	0.00	0	0.00	0	0.00	0	0.00	0	0.00	0	0.00	0	0.00	0	0.00	0	0.00	0	0.00	0	0.00	0	0.00	0	0.00
TRINITY_DN10516_c0_g2	21	4.82	9	2.16	24	4.71	16	3.13	13	3.13	21	4.48	31	6.14	41	8.64	30	6.42	18	3.20	10	2.28	11	2.72	14	3.51	6	1.65	21	5.09
TRINITY_DN10517_c0_g1	340	15.39	255	12.14	270	10.49	23	0.93	19	0.90	22	0.92	84	3.37	62	2.82	72	3.05	155	6.30	152	6.87	154	6.91	57	2.69	25	1.36	36	1.71
TRINITY_DN10518_c0_g1	0	0.00	0	0.00	0	0.00	0	0.00	0	0.00	0	0.00	0	0.00	0	0.00	0	0.00	0	0.00	0	0.00	0	0.00	0	0.00	0	0.00	0	0.00
TRINITY_DN10519_c0_g1	1	2.35	5	8.77	5	6.44	9	13.48	2	4.16	3	5.35	5	8.28	4	5.30	13	18.73	9	8.84	9	13.34	3	6.28	0	0.00	0	0.00	1	2.07
TRINITY_DN1051_c0_g1	901	21.74	856	22.24	966	20.74	1041	23.34	935	23.65	984	22.62	1166	24.00	865	23.08	1043	24.00	1167	23.06	984	21.52	920	20.77	660	18.71	568	21.40	706	23.49
TRINITY_DN1051_c0_g2	305	24.69	273	22.95	314	21.68	812	58.15	709	59.92	834	62.56	1089	77.61	916	72.66	1006	75.12	202	14.32	189	15.20	227	18.31	262	22.15	264	25.81	237	20.11
TRINITY_DN1051_c0_g3	7	0.25	2	0.08	6	0.18	24	0.77	20	0.74	18	0.59	37	1.17	21	0.75	33	1.10	2	0.06	2	0.07	5	0.18	4	0.15	7	0.30	1	0.04
TRINITY_DN1051_c1_g1	3	29.19	7	43.49	4	23.31	17	86.97	11	81.59	7	49.73	5	32.32	10	47.83	16	85.47	4	13.67	5	27.81	1	6.98	2	15.34	1	8.73	4	29.10
TRINITY_DN1051_c2_g1	0	0.00	0	0.00	0	0.00	0	0.00	0	0.00	0	0.00	0	0.00	0	0.00	0	0.00	0	0.00	0	0.00	0	0.00	0	0.00	0	0.00	0	0.00
TRINITY_DN10520_c0_g1	57	13.96	48	11.77	61	12.50	64	13.17	49	12.43	76	17.53	53	11.51	70	22.01	47	10.06	39	7.48	32	7.51	37	9.55	24	6.23	42	12.65	19	4.83
TRINITY_DN10520_c1_g1	0	0.00	0	0.00	1	3.63	0	0.00	3	14.00	0	0.00	0	0.00	1	3.04	0	0.00	0	0.00	0	0.00	0	0.00	1	4.86	0	0.00	0	0.00
TRINITY_DN10521_c0_g1	13	7.20	28	14.03	12	5.23	21	9.11	19	10.59	13	6.58	17	7.85	11	4.85	18	7.98	20	7.43	12	5.97	14	7.92	17	9.80	8	5.40	6	3.34
TRINITY_DN10522_c0_g1	18	1.14	12	0.79	11	0.60	6	0.34	4	0.26	9	0.53	15	0.84	10	0.63	2	0.12	10	0.56	5	0.31	9	0.57	5	0.33	3	0.23	8	0.53
TRINITY_DN10522_c0_g2	1	1.26	1	1.02	0	0.00	1	0.88	3	3.57	0	0.00	0	0.00	0	0.00	0	0.00	1	0.70	0	0.00	0	0.00	0	0.00	1	1.46	0	0.00
TRINITY_DN10523_c0_g1	3	1.24	3	1.16	5	1.67	8	2.68	8	3.38	5	1.91	6	2.11	1	0.35	3	1.03	2	0.59	0	0.00	9	3.83	3	1.31	8	4.06	7	2.96
TRINITY_DN10524_c0_g1	51	3.92	44	3.51	51	3.34	25	1.79	34	2.73	44	3.20	39	2.69	43	3.31	36	2.56	41	2.76	36	2.82	23	1.84	33	2.72	27	2.57	34	2.84
TRINITY_DN10525_c0_g1	56	1.80	40	1.36	56	1.55	37	1.07	53	1.79	41	1.22	59	1.68	63	2.05	80	2.42	58	1.69	57	1.83	48	1.52	20	0.67	31	1.20	41	1.39
TRINITY_DN10526_c0_g1	1991	43.38	1586	37.32	2128	39.56	1646	31.75	1465	33.77	1754	36.10	2244	42.69	1770	40.10	2002	39.70	2227	47.52	1960	46.97	1849	42.46	1491	36.98	1169	33.53	1309	33.96
TRINITY_DN10526_c0_g2	346	6.55	298	6.00	383	6.26	309	5.29	278	5.53	326	5.72	605	10.18	480	9.28	469	8.41	472	8.20	395	7.50	415	7.75	238	4.68	183	4.16	205	4.09
TRINITY_DN10527_c0_g1	66	1.72	70	1.95	75	1.67	85	2.01	54	1.53	67	1.62	59	1.39	54	1.46	65	1.63	105	2.56	102	2.67	86	2.20	56	1.50	35	1.11	56	1.54
TRINITY_DN10528_c0_g1	52	2.00	55	1.97	55	1.83	138	5.02	105	4.01	182	8.09	89	3.66	99	3.74	105	4.44	37	2.15	29	1.35	19	0.97	48	2.21	52	2.31	47	1.66
TRINITY_DN10529_c0_g1	187	8.00	165	7.06	235	7.95	365	12.52	333	14.46	367	12.37	423	14.98	366	15.21	416	15.87	227	9.00	201	8.21	226	8.71	197	9.17	164	7.66	230	9.58
TRINITY_DN1052_c0_g1	1397	65.03	1271	63.35	1650	67.41	1948	81.20	1707	82.71	1960	82.80	2224	91.17	1882	86.57	1990	86.40	1369	56.12	1314	61.90	1399	63.38	1541	74.68	1260	70.91	1474	73.76
TRINITY_DN1052_c0_g2	34	1.92	32	1.90	40	1.94	84	4.25	59	3.50	55	2.89	56	2.80	47	2.65	62	3.27	55	2.77	53	2.99	56	3.15	65	3.83	51	3.48	59	3.51
TRINITY_DN10530_c0_g1	112	2.18	105	2.15	116	1.86	156	2.72	173	3.37	178	3.10	133	2.19	131	2.53	125	2.25	101	1.77	120	2.29	137	2.55	92	1.83	94	2.12	93	1.82
TRINITY_DN10531_c0_g1	56	5.37	35	4.10	53	4.32	54	5.71	48	4.95	52	5.57	50	4.49	39	11.71	54	5.20	53	5.08	58	7.36	31	4.04	8	0.80	13	1.51	14	1.41
TRINITY_DN10531_c1_g1	51	4.38	51	4.09	94	6.77	130	10.65	97	9.41	148	11.55	142	12.02	121	11.01	129	21.10	169	17.37	143	19.48	140	17.00	61	4.65	56	4.94	47	3.77
TRINITY_DN10531_c2_g1	17	1.17	21	1.33	18	1.11	72	4.46	45	3.06	51	3.32	75	4.07	52	3.23	65	4.02	45	2.55	40	2.70	33	2.13	14	0.88	6	0.35	19	1.41
TRINITY_DN10532_c0_g1	115	1.96	114	2.06	115	1.69	92	1.42	89	1.59	90	1.42	114	1.73	117	2.04	134	2.16	60	0.94	70	1.20	59	0.99	103	1.82	96	1.96	120	2.15
TRINITY_DN10533_c0_g1	624	14.10	501	12.01	707	13.77	150	3.06	145	3.44	175	3.67	192	3.85	153	3.52	133	2.84	173	3.57	148	3.35	140	3.12	547	12.84	465	12.60	490	11.66
TRINITY_DN10534_c0_g1	712	42.00	619	38.56	846	43.19	1005	53.45	849	53.25	1001	55.17	1174	62.15	1052	62.64	1157	64.62	751	39.77	687	40.93	733	43.09	588	36.49	583	42.40	632	40.10
TRINITY_DN10534_c0_g2	474	32.37	430	30.62	514	30.01	480	29.17	358	25.60	438	27.76	451	27.22	387	26.16	381	24.17	475	28.62	457	31.01	434	29.52	426	30.34	357	29.39	393	28.17
TRINITY_DN10535_c0_g1	767	52.66	745	52.58	929	54.93	327	19.96	292	21.06	339	21.33	280	16.82	255	17.08	262	16.06	737	44.53	666	44.86	779	53.25	547	39.10	605	50.35	627	45.07
TRINITY_DN10536_c0_g1	21	6.04	16	3.89	11	1.38	17	4.04	13	4.84	21	7.74	6	1.32	16	4.12	22	7.29	38	8.58	13	4.01	15	5.00	15	4.28	23	10.92	21	5.74
TRINITY_DN10537_c0_g1	1662	96.92	1636	100.11	2079	105.40	2258	116.46	1993	122.23	2208	121.22	2238	115.88	2099	121.81	2327	125.11	1663	84.15	1525	89.40	1582	93.77	1641	98.90	1535	112.14	1781	113.76
TRINITY_DN10538_c0_g1	2	0.36	1	0.18	3	0.44	14	2.18	6	1.12	12	2.02	7	1.10	6	1.00	2	0.31	4	0.58	0	0.00	2	0.37	0	0.00	0	0.00	2	0.38
TRINITY_DN10538_c0_g2	0	0.00	0	0.00	0	0.00	0	0.00	0	0.00	0	0.00	0	0.00	0	0.00	0	0.00	0	0.00	0	0.00	1	38.07	0	0.00	0	0.00	0	0.00
TRINITY_DN10539_c0_g1	0	0.00	2	0.36	1	0.15	8	1.23	12	2.22	1	0.17	3	0.47	0	0.00	1	0.16	1	0.14	4	0.69	1	0.18	3	0.56	9	1.95	0	0.00
TRINITY_DN1053_c0_g1	250	15.97	227	15.24	283	12.27	342	15.48	282	13.99	293	12.68	238	9.61	234	10.71	238	10.86	273	12.39	247	11.43	240	13.36	225	14.28	150	9.91	198	11.24
TRINITY_DN10540_c0_g1	453	23.83	361	19.88	541	24.44	393	18.50	351	19.36	419	20.48	563	26.28	468	24.55	535	26.32	437	20.58	437	22.95	441	23.07	166	9.12	142	9.02	166	9.21
TRINITY_DN10541_c0_g1	10	0.47	8	0.40	18	0.73	13	0.55	15	0.74	21	0.92	17	0.71	18	0.85	18	0.79	6	0.25	7	0.33	8	0.37	5	0.24	6	0.34	4	0.20
TRINITY_DN10542_c0_g1	145	12.35	98	8.65	123	8.93	110	8.30	81	7.22	109	8.62	92	6.91	77	6.43	123	9.67	71	5.27	55	4.64	61	5.19	113	10.05	76	7.82	111	9.92
TRINITY_DN10543_c0_g1	180	9.41	207	11.35	207	9.28	298	13.93	223	12.22	263	12.76	177	8.19	202	10.55	221	10.80	235	10.97	265	13.81	298	15.47	193	10.51	175	11.01	207	11.37
TRINITY_DN10544_c0_g1	1218	23.73	1282	26.52	1510	25.38	499	8.78	484	9.90	535	9.66	940	16.27	854	16.97	861	15.87	716	12.78	801	15.65	968	18.60	961	19.45	997	23.29	1049	21.52
TRINITY_DN10544_c0_g2	59	1.17	74	1.55	80	1.36	68	1.21	59	1.22	60	1.10	107	1.88	111	2.24	126	2.36	26	0.47	28	0.56	40	0.78	59	1.21	82	1.94	50	1.04
TRINITY_DN10545_c0_g1	29	4.55	25	3.96	34	4.49	10	1.36	6	0.98	5	0.73	10	1.37	0	0.00	8	1.13	37	4.80	21	3.22	22	3.50	21	3.46	8	1.53	8	1.31
TRINITY_DN10546_c0_g1	18	1.27	5	0.37	19	1.15	6	0.38	4	0.30	14	0.92	11	0.69	13	0.91	22	1.45	4	0.25	4	0.28	6	0.42	7	0.52	4	0.34	9	0.67
TRINITY_DN10547_c0_g1	23	5.01	19	4.09	35	6.34	9	1.67	4	0.90	4	0.81	9	1.70	21	4.16	13	2.49	87	15.04	44	9.25	45	10.02	29	6.65	17	4.53	39	8.82
TRINITY_DN10548_c0_g1	0	0.00	0	0.00	1	18.59	0	0.00	1	22.88	0	0.00	0	0.00	0	0.00	0	0.00	0	0.00	0	0.00	0	0.00	0	0.00	0	0.00	0	0.00
TRINITY_DN10549_c0_g1	17	0.47	11	0.32	16	0.38	26	0.65	4	0.12	14	0.36	35	0.86	17	0.48	11	0.29	30	0.76	22	0.61	11	0.30	12	0.35	4	0.13	12	0.35
TRINITY_DN1054_c0_g1	382	26.35	350	25.20	528	30.95	545	32.98	434	31.12	528	33.23	449	26.88	330	22.21	371	23.48	902	54.44	689	47.05	624	42.46	376	26.61	287	23.81	378	27.22
TRINITY_DN1054_c1_g1	90	1.51	91	1.46	129	1.73	270	3.94	237	3.98	284	4.09	228	3.17	181	2.92	198	3.06	120	1.72	142	2.20	129	1.92	101	1.68	122	2.33	105	1.74
TRINITY_DN10550_c0_g1	335	9.64	285	8.90	293	7.13	342	8.91	282	8.51	340	9.48	376	9.44	296	8.93	355	9.59	257	6.54	284	8.44	265	7.66	268	8.21	188	6.44	215	6.56
TRINITY_DN10551_c0_g1	421	6.77	389	6.42	547	7.41	687	9.61	574	9.84	659	9.39	669	9.21	597	9.44	615	8.96	286	4.07	324	5.10	296	4.55	320	5.09	304	5.68	360	5.94
TRINITY_DN10551_c0_g2	136	3.09	134	3.07	151	3.08	145	2.93	132	3.25	157	3.45	114	2.21	123	2.85	113	2.44	83	1.69	97	2.25	114	2.58	108	2.54	77	2.09	99	2.34
TRINITY_DN10551_c1_g1	2	0.13	4	0.28	5	0.29	9	0.54	5	0.35	8	0.50	9	0.53	10	0.66	6	0.37	2	0.12	3	0.20	8	0.53	6	0.42	1	0.08	3	0.21
TRINITY_DN10551_c2_g1	0	0.00	0	0.00	0	0.00	0	0.00	0	0.00	0	0.00	0	0.00	0	0.00	0	0.00	0	0.00	0	0.00	0	0.00	0	0.00	0	0.00	0	0.00
TRINITY_DN10552_c0_g1	1264	591.72	1478	637.71	1660	619.52	1423	531.66	1068	507.23	1101	473.80	1403	553.03	1537	588.25	1531	585.33	1357	441.41	1048	448.57	1018	488.74	1187	581.63	1107	633.65	1432	679.26
TRINITY_DN10552_c1_g1	0	0.00	0	0.00	0	0.00	0	0.00	0	0.00	0	0.00	0	0.00	0	0.00	0	0.00	0	0.00	0	0.00	1	0.00	0	0.00	1	0.00	0	0.00
TRINITY_DN10553_c0_g1	4	47.75	9	67.56	6	24.56	18	100.59	9	80.46	12	102.95	13	95.26	23	127.78	18	84.08	23	87.09	10	61.02	4	33.22	6	47.62	3	31.27	5	43.77
TRINITY_DN10554_c0_g1	23	0.62	24	0.66	28	0.65	31	0.74	17	0.46	38	0.92	34	0.80	17	0.45	27	0.66	10	0.24	14	0.37	19	0.48	5	0.14	6	0.20	12	0.34
TRINITY_DN10554_c0_g2	23	1.19	25	1.35	33	1.45	23	1.06	18	0.97	18	0.86	7	0.32	13	0.67	19	0.91	59	2.73	54	2.89	57	2.91	16	0.88	30	1.86	15	0.81
TRINITY_DN10554_c1_g1	556	24.94	473	21.85	667	25.10	339	13.42	305	14.78	381	16.26	371	15.78	278	13.01	313	14.43	1007	39.31	846	37.32	773	33.76	570	25.44	452	23.20	585	27.88
TRINITY_DN10554_c1_g2	216	3.50	152	2.63	221	3.09	5	0.07	3	0.05	8	0.12	6	0.09	4	0.07	9	0.14	41	0.61	22	0.36	24	0.38	7	0.12	2	0.04	5	0.09
TRINITY_DN10555_c0_g1	10	6.14	8	4.38	5	2.39	30	14.24	16	9.82	15	8.37	27	13.72	16	7.67	32	15.50	26	10.46	18	9.81	9	5.61	7	4.45	1	0.74	4	2.45
TRINITY_DN10556_c0_g1	8	0.59	12	0.92	16	1.25	4	0.33	15	1.82	10	0.86	15	1.42	15	1.79	13	1.64	11	1.01	15	1.27	14	1.23	5	0.38	2	0.24	1	0.20
TRINITY_DN10557_c0_g1	81	2.65	83	2.70	112	3.21	91	2.39	78	2.52	98	2.78	146	3.82	83	2.76	124	3.41	105	2.73	98	3.09	89	2.79	65	2.18	61	2.16	62	2.01
TRINITY_DN10558_c0_g1	2	53.74	0	0.00	1	15.48	0	0.00	0	0.00	0	0.00	1	17.13	0	0.00	0	0.00	0	0.00	0	0.00	0	0.00	1	19.49	0	0.00	0	0.00
TRINITY_DN10559_c0_g1	504	13.12	434	11.68	553	12.14	520	12.19	388	10.38	457	10.38	579	12.35	510	13.11	606	14.24	488	10.47	486	12.45	535	13.70	286	7.89	279	9.02	312	8.59
TRINITY_DN10559_c0_g2	2	0.33	2	0.33	1	0.14	0	0.00	2	0.35	2	0.31	1	0.15	1	0.16	1	0.15	3	0.41	4	0.65	1	0.17	0	0.00	0	0.00	0	0.00
TRINITY_DN1055_c0_g1	4063	183.27	3962	198.96	4828	194.49	8708	349.47	7430	334.28	8009	324.49	10187	396.46	9011	399.47	9679	401.63	4351	194.83	3945	198.56	3931	189.95	4415	233.47	4140	263.15	4659	258.44
TRINITY_DN1055_c1_g1	1	9.98	3	19.08	1	5.97	0	0.00	0	0.00	1	7.27	0	0.00	0	0.00	3	16.41	0	0.00	0	0.00	0	0.00	0	0.00	0	0.00	0	0.00
TRINITY_DN1055_c2_g1	2	1.85	2	1.57	0	0.00	0	0.00	0	0.00	0	0.00	0	0.00	0	0.00	0	0.00	0	0.00	0	0.00	0	0.00	1	0.94	0	0.00	0	0.00
TRINITY_DN10560_c0_g1	3	0.68	1	0.22	8	1.51	2	0.39	0	0.00	0	0.00	2	0.39	1	0.21	3	0.60	6	1.08	11	2.41	0	0.00	4	0.96	9	2.50	5	1.18
TRINITY_DN10561_c0_g1	1	1.28	4	4.15	4	3.72	0	0.00	0	0.00	0	0.00	0	0.00	1	0.87	0	0.00	5	3.52	1	1.02	0	0.00	0	0.00	0	0.00	0	0.00
TRINITY_DN10562_c0_g1	277	27.32	349	35.50	387	32.45	290	25.22	234	24.12	240	21.99	233	20.24	233	22.33	303	27.45	204	17.36	260	25.34	277	27.38	300	30.93	349	41.64	336	34.72
TRINITY_DN10563_c0_g1	0	0.00	0	0.00	2	0.27	18	1.61	6	0.70	18	1.57	28	2.64	11	0.92	17	1.47	4	0.75	5	0.42	4	0.50	0	0.00	0	0.00	1	0.25
TRINITY_DN10564_c0_g1	38	3.97	41	3.60	56	4.62	24	2.21	9	0.80	19	1.50	27	2.51	24	1.99	43	3.36	64	4.73	43	3.77	26	2.55	45	4.13	20	2.05	18	1.60
TRINITY_DN10565_c0_g1	38	2.37	33	2.15	55	2.91	14	0.83	10	0.64	7	0.41	12	0.65	7	0.44	9	0.51	23	1.25	23	1.45	24	1.53	50	3.26	46	3.47	59	3.84
TRINITY_DN10566_c0_g1	1222	54.22	1123	52.40	1444	55.15	913	36.26	770	35.91	948	38.99	1139	44.56	924	41.04	1019	42.31	971	38.20	1096	48.14	1098	47.86	1256	58.08	1134	60.59	1210	56.46
TRINITY_DN10567_c0_g1	20	19.01	46	36.93	33	23.53	34	23.61	44	37.78	24	18.94	37	27.64	76	50.67	60	41.11	28	14.19	18	12.61	43	38.31	27	25.91	39	43.90	31	28.45
TRINITY_DN10568_c0_g1	28	1.12	22	0.93	28	0.96	32	1.15	23	0.96	37	1.38	34	1.20	33	1.33	31	1.16	35	1.26	20	0.79	17	0.67	17	0.70	11	0.53	19	0.80
TRINITY_DN10568_c1_g1	0	0.00	0	0.00	0	0.00	1	0.10	3	0.35	3	0.31	3	0.29	1	0.11	7	0.71	3	0.28	1	0.11	0	0.00	0	0.00	0	0.00	2	0.23
TRINITY_DN10569_c0_g1	16	36.22	33	56.09	24	37.23	0	0.00	1	2.02	0	0.00	1	1.68	2	2.77	4	5.91	12	12.98	2	3.30	11	22.30	7	14.75	11	27.14	12	23.99
TRINITY_DN1056_c0_g1	906	53.70	774	47.94	993	50.32	1265	71.05	1045	68.42	1156	67.82	1398	78.32	1268	80.30	1359	80.82	655	30.32	600	30.97	674	36.60	725	45.78	697	50.02	812	49.40
TRINITY_DN1056_c1_g1	547	23.87	515	22.83	663	25.01	768	29.70	651	28.69	749	26.44	663	25.41	620	26.10	631	22.95	630	22.45	601	25.04	605	25.80	506	22.53	491	27.60	548	25.60
TRINITY_DN1056_c1_g2	12	1.78	12	1.80	16	2.00	7	0.90	7	1.08	9	1.24	26	3.38	17	2.38	9	1.20	3	0.37	5	0.73	3	0.45	11	1.71	4	0.72	1	0.15
TRINITY_DN1056_c2_g1	0	0.00	0	0.00	0	0.00	0	0.00	0	0.00	0	0.00	0	0.00	0	0.00	0	0.00	0	0.00	0	0.00	0	0.00	0	0.00	0	0.00	0	0.00
TRINITY_DN10570_c0_g1	0	0.00	2	0.00	1	0.00	2	0.00	0	0.00	2	0.00	1	0.00	1	0.00	0	0.00	5	205.34	1	0.00	2	0.00	4	0.00	0	0.00	0	0.00
TRINITY_DN10571_c0_g1	1752	71.96	1606	69.50	1877	66.25	2192	80.81	1843	79.38	2132	81.22	2322	84.54	1975	81.64	2131	82.16	1690	62.55	1572	64.49	1551	63.11	2076	88.74	1707	84.29	1892	81.74
TRINITY_DN10572_c0_g1	2	0.52	0	0.00	10	2.08	4	3.10	5	6.07	11	9.83	9	9.75	9	10.63	11	4.65	19	14.73	10	9.97	16	17.57	2	0.50	3	3.27	2	2.09
TRINITY_DN10573_c0_g1	63	4.36	51	3.06	63	3.12	53	3.14	42	3.10	50	2.93	85	4.41	60	3.45	68	3.64	74	4.21	68	4.33	55	3.27	29	1.66	24	2.25	37	2.79
TRINITY_DN10573_c1_g1	0	0.00	0	0.00	1	7.06	0	0.00	1	8.94	0	0.00	0	0.00	0	0.00	0	0.00	0	0.00	0	0.00	0	0.00	0	0.00	0	0.00	0	0.00
TRINITY_DN10574_c0_g1	273	9.26	294	10.53	325	9.48	44	1.34	63	2.24	69	2.17	56	1.68	62	2.13	58	1.85	207	6.36	174	5.90	169	5.67	160	5.64	141	5.74	154	5.50
TRINITY_DN10574_c1_g1	0	0.00	0	0.00	1	0.85	0	0.00	0	0.00	0	0.00	0	0.00	0	0.00	0	0.00	0	0.00	0	0.00	0	0.00	0	0.00	0	0.00	0	0.00
TRINITY_DN10575_c0_g1	280	15.28	211	12.08	287	13.39	517	25.43	393	22.46	444	24.56	681	34.88	508	29.13	551	28.00	304	14.75	202	11.00	221	11.94	232	13.20	213	13.95	270	15.44
TRINITY_DN10576_c0_g1	10	0.75	11	0.75	15	0.95	14	0.88	14	1.06	9	0.55	20	4.51	9	0.62	17	1.07	12	0.71	15	0.97	11	0.65	3	0.22	6	0.51	4	0.32
TRINITY_DN10577_c0_g1	8	1.95	7	1.68	11	2.23	9	1.86	10	2.53	13	2.95	14	2.96	9	1.97	15	3.20	11	2.10	4	0.94	8	2.00	3	0.77	2	0.60	5	1.27
TRINITY_DN10577_c0_g2	429	29.78	395	28.43	456	26.73	944	58.08	803	58.48	904	57.79	1319	82.24	1136	79.28	1165	76.50	539	33.45	465	32.31	468	32.45	453	33.12	425	36.07	402	29.15
TRINITY_DN10578_c0_g1	189	6.25	178	6.81	200	5.65	26	0.89	28	1.01	30	1.09	28	0.89	18	0.66	26	1.02	68	2.18	85	3.01	57	1.68	76	2.22	75	2.92	81	2.77
TRINITY_DN10578_c0_g2	16	1.87	19	2.28	32	3.18	45	4.62	41	5.01	30	3.27	46	4.74	47	5.29	27	2.88	22	2.19	18	2.08	13	1.53	11	1.35	15	2.13	19	2.33
TRINITY_DN10578_c0_g3	3	0.53	0	0.00	1	0.15	0	0.00	1	0.18	1	0.16	1	0.15	0	0.00	2	0.32	3	0.43	2	0.34	3	0.54	4	0.74	2	0.43	6	1.10
TRINITY_DN10579_c0_g1	0	0.00	0	0.00	0	0.00	0	0.00	0	0.00	0	0.00	3	3.21	0	0.00	0	0.00	0	0.00	1	1.09	0	0.00	0	0.00	0	0.00	0	0.00
TRINITY_DN10579_c0_g2	3	0.74	7	1.68	1	0.20	12	2.49	10	2.54	5	1.14	5	1.06	3	0.66	4	0.86	10	1.92	4	0.94	1	0.25	7	1.81	5	1.50	5	1.27
TRINITY_DN10579_c0_g3	2	1.13	1	0.51	0	0.00	0	0.00	2	1.13	2	1.03	2	0.94	2	0.89	0	0.00	0	0.00	4	2.02	2	1.15	0	0.00	2	1.37	2	1.13
TRINITY_DN1057_c0_g1	3353	241.21	3152	224.89	3781	224.97	1696	105.24	1466	106.04	1620	106.65	1606	98.15	1302	85.46	1445	93.96	1915	127.13	1776	126.70	1639	110.67	3088	235.47	2591	204.40	2890	206.76
TRINITY_DN1057_c0_g2	213	8.54	195	8.24	216	7.44	641	23.08	497	20.90	554	20.60	554	19.69	488	19.71	501	18.86	229	8.28	194	7.77	197	7.82	209	8.72	183	8.82	234	9.87
TRINITY_DN10580_c0_g1	8	0.34	4	0.27	6	0.29	23	1.17	25	2.08	43	2.55	28	1.45	40	2.12	33	3.00	8	0.46	8	0.40	11	0.58	5	0.30	5	0.29	5	0.35
TRINITY_DN10580_c0_g2	0	0.00	0	0.00	0	0.00	0	0.00	0	0.00	0	0.00	0	0.00	0	0.00	0	0.00	0	0.00	0	0.00	0	0.00	0	0.00	0	0.00	0	0.00
TRINITY_DN10581_c0_g1	330	15.48	262	12.74	397	15.76	250	10.43	205	10.07	207	8.88	311	12.85	248	11.66	272	11.86	429	17.89	412	19.02	400	18.33	226	11.06	200	11.22	186	9.11
TRINITY_DN10581_c0_g2	0	0.00	0	0.00	0	0.00	0	0.00	0	0.00	0	0.00	0	0.00	0	0.00	0	0.00	0	0.00	0	0.00	0	0.00	0	0.00	0	0.00	0	0.00
TRINITY_DN10581_c0_g3	0	0.00	0	0.00	5	2.94	1	0.58	0	0.00	0	0.00	0	0.00	4	2.31	1	0.59	2	0.96	1	0.66	2	1.54	0	0.00	0	0.00	0	0.00
TRINITY_DN10582_c0_g1	3	9.38	2	0.99	0	0.00	8	3.42	1	1.04	0	0.00	1	0.45	2	0.87	0	0.00	4	1.47	1	0.49	0	0.00	1	1.08	0	0.00	0	0.00
TRINITY_DN10582_c0_g2	0	0.00	0	0.00	0	0.00	0	0.00	0	0.00	0	0.00	0	0.00	0	0.00	0	0.00	1	1.81	0	0.00	0	0.00	0	0.00	0	0.00	0	0.00
TRINITY_DN10583_c0_g1	1211	60.86	1182	62.13	1454	62.67	896	40.19	836	43.93	909	42.33	579	26.09	577	29.12	642	30.13	620	27.70	575	28.46	626	31.21	1249	65.69	1140	68.70	1352	71.00
TRINITY_DN10583_c1_g1	15	1.54	8	0.79	18	1.64	11	1.07	5	0.58	7	0.63	19	1.73	5	0.53	14	1.28	16	1.51	7	0.67	3	0.33	7	0.81	4	0.53	2	0.23
TRINITY_DN10583_c2_g1	0	0.00	0	0.00	0	0.00	0	0.00	0	0.00	0	0.00	0	0.00	0	0.00	0	0.00	0	0.00	0	0.00	0	0.00	0	0.00	0	0.00	0	0.00
TRINITY_DN10583_c2_g2	0	0.00	0	0.00	0	0.00	0	0.00	0	0.00	0	0.00	0	0.00	0	0.00	0	0.00	0	0.00	0	0.00	0	0.00	0	0.00	0	0.00	0	0.00
TRINITY_DN10583_c3_g1	0	0.00	0	0.00	0	0.00	0	0.00	0	0.00	0	0.00	0	0.00	0	0.00	0	0.00	0	0.00	0	0.00	0	0.00	0	0.00	0	0.00	0	0.00
TRINITY_DN10584_c0_g1	3	0.50	3	0.50	2	0.28	6	0.86	10	1.73	8	1.24	2	0.29	7	1.09	8	1.19	3	0.41	8	1.30	1	0.17	3	0.52	6	1.22	5	0.87
TRINITY_DN10585_c0_g1	810	19.33	812	20.60	919	19.00	779	16.92	631	15.98	856	18.95	750	15.87	664	16.32	709	16.01	1470	32.22	1471	35.33	1618	38.30	574	14.39	547	15.70	557	14.07
TRINITY_DN10586_c0_g1	457	11.51	399	10.84	464	10.59	369	8.63	331	8.94	345	8.16	393	9.19	366	10.32	415	10.75	381	8.88	352	9.53	372	9.59	183	4.81	157	4.88	173	4.91
TRINITY_DN10586_c1_g1	4	0.56	3	0.43	7	0.83	2	0.24	7	1.02	4	0.52	1	0.12	9	1.19	0	0.00	7	0.82	4	0.55	5	0.71	4	0.59	0	0.00	1	0.15
TRINITY_DN10586_c1_g2	0	0.00	0	0.00	0	0.00	0	0.00	0	0.00	0	0.00	0	0.00	0	0.00	0	0.00	0	0.00	0	0.00	0	0.00	0	0.00	0	0.00	0	0.00
TRINITY_DN10587_c0_g1	1	0.07	3	0.20	4	0.22	42	4.66	33	4.44	30	4.19	73	8.30	79	9.75	61	7.33	11	0.63	4	0.26	3	0.32	4	0.27	2	0.45	3	0.21
TRINITY_DN10588_c0_g1	2756	107.60	2763	113.53	3380	113.44	1456	50.93	1288	52.73	1412	51.09	1357	47.08	1248	49.57	1506	55.36	2635	92.59	2595	101.17	2967	114.46	2219	90.14	1967	92.24	2314	94.93
TRINITY_DN10589_c0_g1	46	4.15	44	5.79	40	6.71	73	6.67	50	10.72	34	6.89	47	7.14	38	4.65	37	5.40	21	3.79	21	4.17	20	1.39	17	1.11	16	1.45	22	1.80
TRINITY_DN1058_c0_g1	1441	23.44	1232	20.59	1586	21.08	1858	26.16	1475	25.86	1761	26.22	2048	29.54	1737	26.16	1912	29.19	1551	25.59	1400	24.39	1358	20.63	1253	26.56	945	21.94	1082	22.76
TRINITY_DN10590_c0_g1	6	1.24	6	1.23	2	0.34	14	2.72	5	1.07	16	3.07	9	1.62	6	1.13	6	1.09	7	1.16	5	1.00	6	1.26	2	0.59	7	1.77	1	0.29
TRINITY_DN10591_c0_g1	0	0.00	0	0.00	1	0.07	2	0.15	1	0.09	4	0.31	19	1.39	11	0.90	17	1.30	4	0.29	2	0.16	3	0.25	0	0.00	1	0.10	1	0.09
TRINITY_DN10592_c0_g1	0	0.00	0	0.00	1	1.14	0	0.00	0	0.00	1	1.37	1	1.23	0	0.00	0	0.00	0	0.00	0	0.00	1	1.50	0	0.00	0	0.00	0	0.00
TRINITY_DN10592_c0_g2	4	0.32	3	0.25	0	0.00	5	0.36	1	0.08	1	0.07	5	0.36	5	0.40	5	0.37	4	0.28	3	0.24	0	0.00	0	0.00	0	0.00	0	0.00
TRINITY_DN10592_c0_g3	189	12.00	169	11.07	188	10.17	63	3.24	44	2.84	77	4.22	60	3.12	53	3.11	52	2.84	177	9.99	123	7.72	131	8.35	147	9.88	98	7.61	130	8.80
TRINITY_DN10592_c0_g4	9	0.57	20	1.32	29	1.56	23	1.29	20	1.33	13	0.77	22	1.23	11	0.69	13	0.77	10	0.56	18	1.14	16	1.01	8	0.53	9	0.68	14	0.93
TRINITY_DN10592_c0_g5	0	0.00	1	0.27	1	0.23	1	0.23	0	0.00	5	1.27	1	0.24	0	0.00	0	0.00	2	0.42	1	0.26	4	1.12	2	0.58	0	0.00	0	0.00
TRINITY_DN10592_c0_g6	3	1.59	0	0.00	1	0.42	1	0.42	0	0.00	0	0.00	0	0.00	2	0.85	0	0.00	0	0.00	0	0.00	0	0.00	0	0.00	0	0.00	0	0.00
TRINITY_DN10593_c0_g1	14	1.54	32	3.55	27	1.62	66	3.41	44	6.28	64	5.64	83	9.00	65	23.81	68	12.55	16	1.18	18	1.07	22	1.48	32	20.65	26	2.69	15	1.88
TRINITY_DN10593_c0_g2	3	0.40	4	0.55	4	0.45	5	0.59	10	1.40	5	0.62	16	1.88	9	1.15	14	1.70	3	0.34	3	0.40	4	0.54	2	0.28	2	0.33	1	0.14
TRINITY_DN10594_c0_g1	11	1.67	10	1.54	10	1.29	13	1.71	8	1.26	7	1.00	8	1.06	10	1.45	19	2.61	15	1.89	17	2.52	8	1.24	14	2.25	14	2.58	13	2.07
TRINITY_DN10595_c0_g1	3	2.82	13	21.24	4	2.82	11	16.38	10	22.02	7	5.84	5	3.77	7	4.75	11	17.13	10	5.58	7	9.89	9	8.36	3	2.85	11	33.08	2	1.81
TRINITY_DN10596_c0_g1	32	40.89	43	44.58	62	57.68	44	39.35	41	49.46	37	41.17	63	62.99	80	69.67	85	77.18	38	26.74	35	35.83	43	52.79	16	20.16	18	26.60	18	21.61
TRINITY_DN10597_c0_g1	0	0.00	2	0.71	4	1.21	8	2.44	3	1.15	5	1.73	5	1.59	5	1.58	3	0.94	11	2.98	11	3.83	3	1.15	4	1.57	4	1.83	1	0.38
TRINITY_DN10598_c0_g1	0	0.00	0	0.00	1	3.07	0	0.00	1	3.96	1	3.75	2	6.75	0	0.00	0	0.00	0	0.00	0	0.00	1	3.87	0	0.00	0	0.00	0	0.00
TRINITY_DN10598_c0_g2	0	0.00	0	0.00	0	0.00	0	0.00	0	0.00	0	0.00	0	0.00	0	0.00	0	0.00	0	0.00	0	0.00	0	0.00	0	0.00	0	0.00	0	0.00
TRINITY_DN10599_c0_g1	0	0.00	1	4.34	1	4.04	0	0.00	0	0.00	1	3.01	1	4.47	2	6.75	1	3.73	0	0.00	0	0.00	1	5.00	0	0.00	1	3.88	0	0.00
TRINITY_DN1059_c0_g1	322	16.78	284	16.08	342	15.26	334	15.18	298	13.77	365	16.98	378	17.87	297	14.87	344	17.46	347	16.83	307	15.80	278	14.33	280	16.47	224	15.41	283	16.94
TRINITY_DN1059_c1_g1	0	0.00	0	0.00	1	1.45	0	0.00	0	0.00	0	0.00	0	0.00	2	2.61	2	2.78	0	0.00	0	0.00	0	0.00	0	0.00	0	0.00	0	0.00
TRINITY_DN105_c0_g1	1064	544.14	1091	486.77	1272	463.49	1586	611.36	1171	577.56	1335	570.00	1477	634.06	1602	654.98	1682	671.68	1294	467.82	1021	448.13	831	451.83	1022	568.22	915	578.81	1082	542.86
TRINITY_DN10600_c0_g1	51	8.84	58	10.22	57	8.44	66	9.93	51	9.28	50	8.21	78	11.81	53	8.80	62	9.74	78	11.05	67	11.49	45	8.21	66	12.11	46	9.67	70	12.78
TRINITY_DN10601_c0_g1	0	0.00	0	0.00	0	0.00	0	0.00	0	0.00	0	0.00	0	0.00	0	0.00	0	0.00	0	0.00	0	0.00	0	0.00	0	0.00	0	0.00	0	0.00
TRINITY_DN10601_c1_g1	1	0.19	1	0.19	3	0.47	3	0.72	3	0.68	8	1.58	6	1.15	11	2.37	9	1.74	6	1.11	3	0.73	4	1.07	2	0.39	3	0.74	0	0.00
TRINITY_DN10601_c1_g2	9	0.93	18	1.68	14	1.04	34	2.87	14	1.50	40	3.66	40	3.58	28	2.73	30	2.75	31	2.73	21	2.27	19	2.09	11	1.09	2	0.23	11	1.06
TRINITY_DN10601_c2_g1	0	0.00	0	0.00	0	0.00	0	0.00	2	13.24	0	0.00	0	0.00	1	4.27	0	0.00	0	0.00	0	0.00	0	0.00	0	0.00	0	0.00	0	0.00
TRINITY_DN10602_c0_g1	9	0.49	4	0.23	6	0.28	9	0.44	7	0.40	6	0.30	8	0.39	14	0.76	7	0.36	5	0.24	3	0.16	6	0.32	1	0.06	5	0.33	1	0.06
TRINITY_DN10604_c0_g1	0	0.00	0	0.00	0	0.00	1	13.55	0	0.00	0	0.00	0	0.00	0	0.00	0	0.00	0	0.00	1	14.25	0	0.00	0	0.00	0	0.00	0	0.00
TRINITY_DN10605_c0_g1	106	3.22	105	3.57	125	3.76	266	8.17	204	6.05	303	7.98	299	7.29	250	6.91	247	6.92	70	2.04	58	2.16	62	2.06	74	3.17	87	3.79	72	4.95
TRINITY_DN10606_c0_g1	24	6.24	31	7.87	47	10.09	16	3.50	18	4.84	15	3.63	37	8.32	65	15.05	42	9.48	139	27.96	108	26.87	103	27.49	44	12.06	39	12.44	56	15.07
TRINITY_DN10606_c1_g1	2	7.92	0	0.00	1	2.56	0	0.00	0	0.00	2	6.26	1	2.81	2	4.39	0	0.00	2	3.32	1	2.61	0	0.00	0	0.00	0	0.00	0	0.00
TRINITY_DN10607_c0_g1	860	17.64	897	18.52	1043	17.37	883	14.15	857	16.33	946	16.05	882	14.38	675	12.58	804	14.34	1509	26.66	1499	27.97	1647	31.21	681	13.96	594	13.82	672	13.68
TRINITY_DN10608_c0_g1	582	46.84	547	45.40	671	46.32	657	46.59	552	46.03	634	47.20	864	60.76	783	60.93	792	58.67	519	36.16	469	37.24	558	44.40	533	44.63	515	49.04	489	40.93
TRINITY_DN10608_c0_g2	0	0.00	0	0.00	0	0.00	0	0.00	0	0.00	1	1.58	3	4.23	0	0.00	0	0.00	0	0.00	0	0.00	0	0.00	2	3.54	0	0.00	0	0.00
TRINITY_DN10608_c1_g1	0	0.00	0	0.00	0	0.00	0	0.00	0	0.00	0	0.00	0	0.00	0	0.00	0	0.00	0	0.00	0	0.00	0	0.00	0	0.00	0	0.00	0	0.00
TRINITY_DN10609_c0_g1	18	1.31	10	0.74	20	1.24	12	0.79	7	0.54	13	0.88	13	0.82	19	1.34	10	0.67	21	1.32	10	0.74	26	1.87	5	0.37	9	0.82	9	0.69
TRINITY_DN10609_c0_g2	1039	50.54	871	43.83	1137	47.20	565	23.97	484	26.32	535	25.40	692	28.76	545	27.10	614	29.23	959	41.15	804	40.63	872	39.52	952	46.13	793	45.50	917	45.52
TRINITY_DN1060_c0_g1	274	19.11	217	15.77	319	19.02	285	17.70	249	18.20	309	20.02	272	16.76	211	14.56	288	18.65	245	15.07	236	16.36	226	15.70	260	18.92	256	21.53	263	19.25
TRINITY_DN1060_c0_g2	17	0.90	13	0.72	23	1.04	6	0.28	3	0.17	8	0.39	13	0.61	9	0.48	11	0.54	10	0.47	11	0.58	16	0.84	3	0.17	6	0.38	5	0.28
TRINITY_DN1060_c1_g1	0	0.00	0	0.00	0	0.00	0	0.00	0	0.00	0	0.00	0	0.00	0	0.00	0	0.00	0	0.00	0	0.00	0	0.00	0	0.00	0	0.00	0	0.00
TRINITY_DN10610_c0_g1	17	1.55	8	0.76	12	0.93	9	0.73	5	0.48	7	0.59	12	0.97	15	1.34	17	1.43	10	0.79	8	0.72	4	0.37	9	0.86	6	0.66	9	0.86
TRINITY_DN10611_c0_g1	1	0.73	2	1.27	5	2.80	2	1.10	4	2.88	5	3.29	2	1.19	8	4.42	12	6.74	2	0.92	2	1.27	0	0.00	1	0.75	0	0.00	0	0.00
TRINITY_DN10612_c0_g1	11	43.57	9	0.68	15	1.14	18	1.14	10	0.75	12	0.37	13	0.55	12	0.57	13	0.40	14	1.09	10	0.59	14	1.27	9	0.31	14	1.07	13	1.01
TRINITY_DN10612_c2_g1	0	0.00	0	0.00	0	0.00	0	0.00	0	0.00	0	0.00	0	0.00	0	0.00	0	0.00	0	0.00	0	0.00	0	0.00	0	0.00	0	0.00	0	0.00
TRINITY_DN10613_c0_g1	307	26.06	311	27.07	392	28.03	517	38.88	419	36.95	475	38.71	434	32.30	351	29.79	402	31.58	417	30.99	446	37.47	413	34.74	454	40.38	398	40.42	487	43.33
TRINITY_DN10614_c0_g1	0	0.00	2	16.95	0	0.00	0	0.00	0	0.00	0	0.00	0	0.00	0	0.00	0	0.00	2	9.11	0	0.00	0	0.00	1	10.37	0	0.00	0	0.00
TRINITY_DN10615_c0_g1	61	2.33	63	2.67	70	2.39	53	0.99	52	2.69	61	1.55	63	1.37	68	2.92	73	3.00	54	1.72	58	1.73	58	1.97	46	1.79	39	2.27	52	2.47
TRINITY_DN10616_c0_g1	12	0.42	15	0.64	19	0.89	10	0.70	18	1.15	13	0.40	21	0.86	14	0.76	16	0.55	23	0.86	25	1.12	16	0.64	15	0.77	7	0.24	11	0.57
TRINITY_DN10616_c0_g2	0	0.00	0	0.00	0	0.00	0	0.00	0	0.00	0	0.00	0	0.00	0	0.00	1	19.72	0	0.00	0	0.00	0	0.00	0	0.00	0	0.00	0	0.00
TRINITY_DN10616_c0_g3	0	0.00	0	0.00	0	0.00	1	43.32	0	0.00	0	0.00	0	0.00	0	0.00	0	0.00	0	0.00	0	0.00	0	0.00	0	0.00	0	0.00	0	0.00
TRINITY_DN10616_c0_g4	7	0.49	9	0.66	13	0.78	7	0.44	10	0.74	10	0.66	9	0.56	3	0.21	6	0.39	13	0.81	5	0.35	3	0.21	7	0.52	4	0.34	13	0.96
TRINITY_DN10616_c0_g5	0	0.00	1	1.40	2	2.53	1	1.20	3	4.93	0	0.00	1	1.37	2	2.30	0	0.00	3	2.73	0	0.00	0	0.00	0	0.00	0	0.00	0	0.00
TRINITY_DN10616_c1_g1	0	0.00	0	0.00	0	0.00	0	0.00	0	0.00	0	0.00	0	0.00	0	0.00	0	0.00	0	0.00	0	0.00	0	0.00	0	0.00	0	0.00	0	0.00
TRINITY_DN10616_c1_g2	0	0.00	0	0.00	0	0.00	0	0.00	0	0.00	0	0.00	0	0.00	0	0.00	0	0.00	0	0.00	0	0.00	0	0.00	0	0.00	0	0.00	0	0.00
TRINITY_DN10616_c4_g1	0	0.00	0	0.00	0	0.00	0	0.00	0	0.00	0	0.00	0	0.00	0	0.00	0	0.00	0	0.00	0	0.00	0	0.00	0	0.00	0	0.00	0	0.00
TRINITY_DN10616_c5_g1	0	0.00	1	16.75	0	0.00	0	0.00	0	0.00	0	0.00	0	0.00	1	12.95	0	0.00	0	0.00	0	0.00	0	0.00	0	0.00	0	0.00	0	0.00
TRINITY_DN10617_c0_g1	8	4.64	17	8.86	27	12.52	13	5.87	11	6.52	16	8.46	11	5.39	26	12.27	13	6.19	22	8.66	9	4.74	4	2.36	6	3.61	12	8.46	17	10.09
TRINITY_DN10618_c0_g1	3	6.55	2	3.29	0	0.00	1	1.41	2	3.90	1	1.82	3	4.89	3	4.03	4	5.73	1	1.05	4	6.39	2	3.93	3	6.12	0	0.00	2	3.87
TRINITY_DN10619_c0_g1	0	0.00	0	0.00	0	0.00	0	0.00	0	0.00	0	0.00	0	0.00	0	0.00	0	0.00	0	0.00	0	0.00	0	0.00	0	0.00	0	0.00	0	0.00
TRINITY_DN1061_c0_g1	641	19.92	753	24.45	849	22.62	831	23.42	777	25.25	855	24.34	958	26.72	903	28.25	994	28.67	736	20.11	792	24.06	755	22.64	741	23.48	711	26.19	809	26.04
TRINITY_DN1061_c0_g2	39	8.12	35	7.23	40	6.94	52	9.24	47	10.16	41	7.94	35	6.34	57	10.84	56	10.29	61	10.14	34	6.84	43	9.14	26	5.70	28	7.13	27	5.84
TRINITY_DN1061_c1_g1	0	0.00	0	0.00	0	0.00	0	0.00	0	0.00	0	0.00	1	11.38	0	0.00	0	0.00	1	5.76	0	0.00	0	0.00	1	17.66	0	0.00	0	0.00
TRINITY_DN10620_c0_g1	61	1.34	54	1.27	93	1.78	171	3.41	135	3.12	159	3.27	152	2.98	132	2.97	149	3.13	31	0.62	25	0.55	44	0.98	47	1.07	26	0.69	73	1.70
TRINITY_DN10621_c0_g1	95	24.42	153	57.91	119	27.28	176	47.51	144	61.00	167	38.61	177	42.91	186	43.91	166	43.20	106	23.63	140	37.84	154	75.81	90	28.12	87	75.13	89	24.44
TRINITY_DN10622_c0_g1	100	8.17	111	9.41	116	8.08	88	6.39	76	6.52	106	8.06	166	11.98	113	9.07	128	9.67	399	28.50	361	29.26	344	28.09	102	8.72	84	8.27	93	7.96
TRINITY_DN10623_c0_g1	0	0.00	0	0.00	0	0.00	0	0.00	2	5.50	0	0.00	0	0.00	0	0.00	0	0.00	1	1.41	0	0.00	0	0.00	0	0.00	0	0.00	0	0.00
TRINITY_DN10623_c1_g1	1	2.79	2	4.07	1	0.63	2	1.41	4	5.12	3	2.24	3	2.02	2	2.17	0	0.00	0	0.00	0	0.00	4	9.78	0	0.00	0	0.00	1	1.06
TRINITY_DN10623_c1_g2	0	0.00	0	0.00	0	0.00	0	0.00	0	0.00	0	0.00	0	0.00	0	0.00	0	0.00	0	0.00	0	0.00	0	0.00	0	0.00	0	0.00	0	0.00
TRINITY_DN10624_c0_g1	36	1.23	39	1.41	32	0.94	82	2.53	68	2.44	83	2.64	58	1.76	57	1.97	84	2.71	23	0.71	17	0.58	16	0.54	29	1.03	26	1.07	31	1.12
TRINITY_DN10625_c0_g1	15	0.89	6	0.32	21	1.05	17	0.86	11	0.61	16	0.82	37	1.63	14	0.78	23	1.08	11	0.50	15	0.95	13	0.86	19	1.02	13	1.01	11	0.65
TRINITY_DN10625_c0_g2	13	0.86	5	0.34	7	0.39	12	0.70	10	0.69	18	1.10	9	0.52	16	1.04	19	1.16	7	0.41	11	0.72	11	0.72	13	0.89	8	0.63	11	0.76
TRINITY_DN10625_c1_g1	0	0.00	0	0.00	0	0.00	0	0.00	0	0.00	0	0.00	0	0.00	0	0.00	0	0.00	0	0.00	0	0.00	0	0.00	0	0.00	0	0.00	0	0.00
TRINITY_DN10625_c1_g2	0	0.00	0	0.00	0	0.00	0	0.00	0	0.00	0	0.00	0	0.00	0	0.00	0	0.00	0	0.00	0	0.00	0	0.00	0	0.00	0	0.00	1	4.60
TRINITY_DN10626_c0_g1	22	8.24	24	8.99	34	10.77	35	11.94	32	14.83	22	8.56	41	14.31	44	15.88	41	14.35	39	11.84	22	8.48	28	11.89	11	4.46	10	4.79	24	9.18
TRINITY_DN10627_c0_g1	0	0.00	0	0.00	0	0.00	1	42.17	0	0.00	0	0.00	0	0.00	2	86.73	0	0.00	1	27.79	0	0.00	2	94.23	0	0.00	0	0.00	0	0.00
TRINITY_DN10628_c0_g1	632	96.26	681	104.93	741	95.03	83	10.97	85	13.49	92	13.04	210	28.02	193	27.68	221	30.32	280	35.38	243	36.20	279	43.04	254	40.61	247	45.78	274	43.57
TRINITY_DN10629_c0_g1	914	39.43	773	33.76	959	31.59	418	12.61	364	11.71	425	14.25	541	14.72	459	17.42	523	18.62	923	34.50	821	34.73	788	26.57	641	23.71	518	23.78	590	22.88
TRINITY_DN1062_c0_g1	3058	87.72	2985	91.29	3858	95.87	5259	136.39	4549	137.12	4980	132.56	3939	99.98	3800	109.90	3983	107.87	2218	58.49	2153	62.28	2416	69.10	2958	89.32	2816	98.35	2984	90.77
TRINITY_DN10630_c0_g1	13	2.26	22	4.38	23	3.66	8	1.20	11	2.37	12	1.95	25	5.02	20	4.47	20	3.80	19	3.77	15	3.38	14	4.15	10	1.83	10	2.12	4	1.68
TRINITY_DN10630_c1_g1	0	0.00	0	0.00	0	0.00	0	0.00	0	0.00	0	0.00	0	0.00	0	0.00	0	0.00	0	0.00	0	0.00	0	0.00	0	0.00	0	0.00	0	0.00
TRINITY_DN10631_c0_g1	32	22.30	53	35.54	40	21.72	100	49.52	93	61.54	98	57.34	152	82.88	187	96.49	159	78.55	41	18.79	37	17.66	33	22.38	24	18.48	24	19.72	31	20.38
TRINITY_DN10632_c0_g1	0	0.00	4	4.05	1	0.91	3	2.62	0	0.00	0	0.00	0	0.00	0	0.00	0	0.00	0	0.00	1	1.00	0	0.00	1	1.23	0	0.00	1	1.17
TRINITY_DN10632_c0_g2	0	0.00	0	0.00	0	0.00	0	0.00	0	0.00	0	0.00	0	0.00	0	0.00	0	0.00	0	0.00	0	0.00	0	0.00	0	0.00	0	0.00	1	10.09
TRINITY_DN10633_c0_g1	1	0.59	1	0.53	1	0.46	0	0.00	0	0.00	0	0.00	0	0.00	0	0.00	0	0.00	0	0.00	0	0.00	0	0.00	5	3.07	1	0.72	1	0.59
TRINITY_DN10633_c0_g2	1	0.17	1	0.17	1	0.14	5	0.74	0	0.00	0	0.00	1	0.15	3	0.48	3	0.46	0	0.00	1	0.17	0	0.00	0	0.00	0	0.00	0	0.00
TRINITY_DN10633_c0_g3	0	0.00	0	0.00	1	0.45	4	1.78	1	0.57	0	0.00	1	0.47	0	0.00	1	0.45	0	0.00	2	1.02	0	0.00	0	0.00	0	0.00	0	0.00
TRINITY_DN10633_c0_g4	2	0.14	1	0.07	0	0.00	10	0.64	8	1.07	9	1.02	26	3.97	24	1.70	47	5.70	37	8.65	18	3.36	7	2.42	6	0.44	5	0.42	0	0.00
TRINITY_DN10633_c0_g5	0	0.00	0	0.00	0	0.00	0	0.00	0	0.00	0	0.00	0	0.00	0	0.00	1	0.66	0	0.00	2	1.50	0	0.00	1	0.90	0	0.00	0	0.00
TRINITY_DN10633_c0_g6	0	0.00	0	0.00	0	0.00	0	0.00	0	0.00	0	0.00	5	0.80	6	1.01	2	0.32	2	0.30	1	0.18	2	0.37	0	0.00	0	0.00	0	0.00
TRINITY_DN10633_c1_g1	0	0.00	0	0.00	0	0.00	0	0.00	0	0.00	0	0.00	0	0.00	0	0.00	0	0.00	0	0.00	0	0.00	0	0.00	0	0.00	0	0.00	0	0.00
TRINITY_DN10633_c1_g2	3	0.10	2	0.07	5	0.14	16	0.46	13	0.43	13	0.38	14	0.39	8	0.26	14	0.42	5	0.14	3	0.10	4	0.13	0	0.00	0	0.00	1	0.03
TRINITY_DN10633_c1_g3	1	0.09	0	0.00	2	0.16	1	0.08	6	0.58	2	0.17	6	0.49	12	1.08	5	0.42	2	0.16	1	0.09	3	0.28	2	0.19	0	0.00	0	0.00
TRINITY_DN10633_c2_g1	0	0.00	0	0.00	0	0.00	0	0.00	0	0.00	0	0.00	0	0.00	0	0.00	0	0.00	0	0.00	0	0.00	0	0.00	0	0.00	0	0.00	0	0.00
TRINITY_DN10634_c0_g1	12	3.12	15	3.81	20	4.30	9	2.00	11	2.96	8	1.93	9	2.03	20	4.63	6	1.35	6	1.21	11	2.77	10	2.67	8	2.19	4	1.28	5	1.35
TRINITY_DN10634_c0_g2	0	0.00	0	0.00	0	0.00	0	0.00	6	7.05	0	0.00	0	0.00	0	0.00	0	0.00	0	0.00	0	0.00	3	3.59	0	0.00	0	0.00	0	0.00
TRINITY_DN10634_c0_g3	0	0.00	0	0.00	0	0.00	0	0.00	0	0.00	2	39.81	0	0.00	3	42.14	1	16.76	2	19.22	1	14.98	0	0.00	0	0.00	0	0.00	0	0.00
TRINITY_DN10635_c0_g1	243	7.39	211	6.72	295	7.69	197	5.37	150	4.73	163	4.59	207	5.65	145	4.42	150	4.27	228	6.28	221	6.67	234	7.01	177	5.51	143	5.12	153	4.84
TRINITY_DN10636_c0_g1	4	8.89	2	3.35	7	10.68	4	5.72	5	9.91	7	12.95	6	9.94	15	20.46	8	11.63	4	4.27	9	14.61	6	11.98	3	6.22	0	0.00	5	9.84
TRINITY_DN10637_c0_g1	687	9.30	691	9.97	878	10.30	1377	16.92	1263	18.01	1435	18.10	1519	18.29	1198	16.63	1348	17.28	599	7.46	563	7.66	590	7.87	544	7.62	483	7.83	559	8.01
TRINITY_DN10638_c0_g1	1	0.16	0	0.00	2	0.27	1	0.14	6	1.00	5	0.74	0	0.00	4	0.60	0	0.00	3	0.40	1	0.16	0	0.00	1	0.17	0	0.00	2	0.33
TRINITY_DN10639_c0_g1	55	1.43	57	1.64	66	1.49	57	1.35	46	1.36	56	1.37	51	1.21	66	1.80	64	1.61	40	0.93	26	0.69	24	0.59	17	0.44	22	0.61	29	0.81
TRINITY_DN1063_c0_g1	372	13.85	280	10.78	383	12.39	127	4.45	104	3.93	101	3.83	124	4.20	98	3.81	162	5.72	319	11.11	317	11.61	271	10.06	147	5.81	121	5.74	167	6.65
TRINITY_DN10640_c0_g1	0	0.00	0	0.00	0	0.00	0	0.00	0	0.00	0	0.00	0	0.00	2	0.00	0	0.00	1	43.45	0	0.00	0	0.00	0	0.00	0	0.00	0	0.00
TRINITY_DN10640_c1_g1	0	0.00	0	0.00	1	6.57	0	0.00	1	8.33	0	0.00	0	0.00	1	5.37	0	0.00	1	3.81	0	0.00	0	0.00	1	8.60	0	0.00	0	0.00
TRINITY_DN10640_c2_g1	0	0.00	0	0.00	0	0.00	0	0.00	0	0.00	0	0.00	0	0.00	0	0.00	0	0.00	0	0.00	0	0.00	0	0.00	0	0.00	0	0.00	0	0.00
TRINITY_DN10640_c2_g2	2	0.17	2	0.17	0	0.00	2	0.15	1	0.09	5	0.39	9	0.67	6	0.49	7	0.54	3	0.22	2	0.17	2	0.17	1	0.09	0	0.00	1	0.09
TRINITY_DN10641_c0_g1	86	2.81	67	2.32	96	2.70	14	0.41	9	0.31	9	0.27	37	1.07	25	0.83	42	1.29	46	1.37	51	1.67	29	0.94	58	1.97	41	1.61	32	1.10
TRINITY_DN10642_c0_g1	190	10.34	165	9.41	197	9.18	50	2.43	44	2.50	56	2.82	60	2.89	53	2.88	55	2.79	283	13.73	256	13.87	205	11.07	165	9.35	105	6.87	127	7.26
TRINITY_DN10643_c0_g1	14	1.55	18	2.06	22	2.04	26	2.52	26	2.95	25	2.55	29	2.80	21	2.19	26	2.63	4	0.37	10	1.11	9	0.98	15	1.70	12	1.58	10	1.15
TRINITY_DN10644_c0_g1	13	0.28	16	0.36	20	0.37	66	1.28	54	1.22	61	1.21	34	0.65	41	0.90	37	0.75	9	0.18	8	0.17	6	0.13	16	0.36	12	0.31	11	0.25
TRINITY_DN10645_c0_g1	627	20.70	597	20.87	751	21.33	562	16.72	538	18.67	592	17.93	731	21.41	732	24.42	773	23.99	666	19.98	573	18.97	533	17.33	543	18.63	476	18.89	521	18.09
TRINITY_DN10645_c1_g1	0	0.00	0	0.00	0	0.00	1	0.33	0	0.00	1	0.38	0	0.00	0	0.00	0	0.00	0	0.00	0	0.00	0	0.00	0	0.00	0	0.00	0	0.00
TRINITY_DN10645_c1_g2	1438	45.31	1339	44.61	1456	39.49	2071	58.74	2060	68.11	2454	71.70	2128	59.50	1800	57.42	2067	61.36	2148	61.44	2033	64.10	1971	61.41	1355	44.40	1013	38.33	1125	37.31
TRINITY_DN10645_c2_g1	8	3.09	13	4.72	8	2.50	0	0.00	1	0.40	1	0.36	5	1.64	14	4.56	9	2.90	5	1.39	3	1.08	2	0.79	6	2.44	0	0.00	4	1.58
TRINITY_DN10646_c0_g1	148	5.05	114	4.07	201	5.84	4	0.12	1	0.04	8	0.23	7	0.21	1	0.03	12	0.39	30	0.92	15	0.52	23	0.74	1	0.04	1	0.04	1	0.04
TRINITY_DN10647_c0_g1	1	0.61	0	0.00	3	1.44	1	0.47	0	0.00	2	1.12	2	1.02	2	0.96	5	2.42	4	1.61	0	0.00	1	0.62	0	0.00	0	0.00	0	0.00
TRINITY_DN10647_c1_g1	4	0.53	2	0.27	1	0.11	3	0.35	0	0.00	0	0.00	0	0.00	0	0.00	6	0.73	6	0.67	1	0.13	5	0.67	1	0.14	4	0.65	5	0.70
TRINITY_DN10647_c1_g2	0	0.00	0	0.00	0	0.00	0	0.00	0	0.00	0	0.00	1	2.19	0	0.00	0	0.00	0	0.00	0	0.00	0	0.00	0	0.00	2	6.35	0	0.00
TRINITY_DN10647_c2_g1	8	1.05	6	0.80	7	0.77	2	0.23	5	0.68	8	0.97	6	0.69	14	1.74	3	0.36	11	1.21	6	0.77	4	0.53	6	0.82	2	0.32	2	0.27
TRINITY_DN10647_c2_g2	1	0.25	1	0.24	0	0.00	3	0.63	2	0.54	1	0.23	6	1.29	3	0.67	4	0.91	0	0.00	5	1.19	2	0.51	8	2.09	6	1.82	6	1.59
TRINITY_DN10647_c3_g1	0	0.00	0	0.00	0	0.00	0	0.00	0	0.00	1	34.97	4	132.75	0	0.00	0	0.00	0	0.00	0	0.00	0	0.00	0	0.00	1	38.74	0	0.00
TRINITY_DN10647_c3_g2	19	4.75	9	2.20	13	2.69	12	2.53	8	2.07	10	2.33	13	2.82	10	2.24	20	4.36	15	2.92	8	1.92	12	3.08	0	0.00	0	0.00	1	0.26
TRINITY_DN10647_c4_g1	0	0.00	0	0.00	0	0.00	0	0.00	0	0.00	0	0.00	0	0.00	0	0.00	0	0.00	0	0.00	0	0.00	0	0.00	0	0.00	0	0.00	0	0.00
TRINITY_DN10648_c0_g1	89	4.49	130	6.42	147	5.96	103	4.28	89	4.11	105	3.82	94	4.39	102	5.17	89	3.26	97	3.88	63	3.71	94	4.97	105	6.10	101	5.82	117	5.88
TRINITY_DN10648_c0_g2	5	0.35	10	0.72	10	0.59	3	0.18	4	0.29	5	0.32	7	0.43	2	0.14	3	0.19	7	0.43	3	0.21	5	0.34	1	0.07	5	0.42	5	0.36
TRINITY_DN10648_c0_g3	1	0.07	8	0.58	5	0.30	3	0.19	5	0.36	8	0.52	11	0.68	4	0.28	14	0.91	1	0.06	2	0.14	5	0.35	6	0.44	3	0.25	1	0.07
TRINITY_DN10648_c0_g4	1	0.00	0	0.00	0	0.00	0	0.00	0	0.00	0	0.00	0	0.00	0	0.00	0	0.00	0	0.00	0	0.00	0	0.00	0	0.00	0	0.00	0	0.00
TRINITY_DN10649_c0_g1	290	20.28	324	23.65	334	19.94	316	19.77	261	19.10	363	23.51	289	17.91	304	21.03	300	19.44	331	20.40	327	22.70	330	23.89	282	20.60	274	23.14	320	23.48
TRINITY_DN1064_c0_g1	2293	40.50	2089	39.48	2599	49.43	2214	41.67	1839	38.03	2168	54.64	2286	39.61	1795	32.07	2042	39.25	2151	38.76	1956	40.67	1944	42.99	1809	49.32	1533	37.88	1597	41.63
TRINITY_DN10650_c0_g1	363	17.56	347	15.79	432	18.06	519	21.56	413	20.11	578	22.51	530	20.02	423	20.33	473	18.52	432	16.62	362	15.40	341	14.88	303	14.62	261	19.55	333	15.84
TRINITY_DN10650_c1_g1	0	0.00	0	0.00	0	0.00	0	0.00	0	0.00	0	0.00	0	0.00	0	0.00	0	0.00	0	0.00	0	0.00	0	0.00	0	0.00	0	0.00	0	0.00
TRINITY_DN10651_c0_g1	2	0.77	0	0.00	0	0.00	5	1.57	0	0.00	0	0.00	1	0.33	4	1.30	5	1.61	1	0.28	2	0.72	0	0.00	7	2.84	2	0.95	2	0.79
TRINITY_DN10652_c0_g1	83	12.84	83	9.97	90	7.50	61	6.15	52	5.26	43	4.01	51	3.97	48	4.91	66	7.46	35	4.64	53	5.12	28	3.63	36	8.89	37	8.45	32	5.43
TRINITY_DN10652_c0_g2	30	1.91	9	0.60	24	1.30	6	0.34	4	0.30	2	0.12	5	0.28	7	0.44	5	0.30	2	0.13	10	0.63	0	0.00	0	0.00	0	0.00	0	0.00
TRINITY_DN10653_c0_g1	65	1.67	69	2.29	76	1.21	198	4.02	160	3.06	178	3.01	201	3.26	143	2.66	176	3.46	49	0.83	36	1.08	43	0.77	47	0.89	47	1.03	59	1.15
TRINITY_DN10653_c0_g2	0	0.00	0	0.00	0	0.00	0	0.00	0	0.00	0	0.00	0	0.00	0	0.00	0	0.00	0	0.00	0	0.00	0	0.00	0	0.00	0	0.00	0	0.00
TRINITY_DN10654_c0_g1	1523	56.92	1399	53.27	1754	54.89	2440	77.71	2052	75.78	2257	75.88	3005	97.23	2620	95.60	2863	95.64	1303	42.77	1248	46.70	1352	48.92	1387	53.89	1279	56.00	1368	52.36
TRINITY_DN10654_c0_g2	0	0.00	0	0.00	0	0.00	0	0.00	0	0.00	0	0.00	0	0.00	0	0.00	0	0.00	0	0.00	0	0.00	1	3.59	0	0.00	0	0.00	0	0.00
TRINITY_DN10654_c0_g3	5	0.15	11	0.35	13	0.34	24	0.65	16	0.51	21	0.59	33	0.88	16	0.49	16	0.45	11	0.30	6	0.18	7	0.21	3	0.09	2	0.07	6	0.19
TRINITY_DN10655_c0_g1	37	1.43	22	0.90	39	1.30	56	1.95	46	1.87	62	2.22	72	2.47	57	2.22	59	2.14	49	1.71	36	1.39	35	1.34	14	0.56	21	0.98	44	1.79
TRINITY_DN10655_c0_g2	0	0.00	0	0.00	1	3.13	0	0.00	0	0.00	0	0.00	0	0.00	0	0.00	0	0.00	0	0.00	0	0.00	0	0.00	0	0.00	0	0.00	0	0.00
TRINITY_DN10656_c0_g1	24	1.68	9	0.66	14	0.84	5	0.31	10	0.73	5	0.32	6	0.37	6	0.41	2	0.13	25	1.54	20	1.39	22	1.53	8	0.58	1	0.08	0	0.00
TRINITY_DN10657_c0_g1	6	0.91	10	1.37	6	0.86	1	0.12	9	1.40	2	0.28	1	0.16	3	0.37	3	0.34	23	2.70	6	0.88	4	0.72	2	0.27	1	0.21	7	0.97
TRINITY_DN10658_c0_g1	541	13.84	517	13.91	662	14.49	856	19.86	692	18.62	761	17.94	828	19.08	718	18.45	779	18.61	665	15.63	612	15.59	626	15.69	595	15.80	486	14.77	555	14.78
TRINITY_DN10659_c0_g1	582	22.57	565	23.22	669	22.68	573	19.93	464	18.87	622	22.46	618	21.15	472	18.38	444	16.18	553	19.57	486	18.84	486	18.76	646	26.44	523	24.35	596	24.36
TRINITY_DN10659_c0_g2	0	0.00	1	0.24	1	0.20	0	0.00	2	0.50	0	0.00	0	0.00	2	0.44	3	0.64	0	0.00	1	0.23	2	0.50	0	0.00	2	0.60	0	0.00
TRINITY_DN10659_c1_g1	928	83.34	833	76.59	942	71.76	1077	84.75	1016	94.13	1150	95.93	675	52.32	645	55.50	681	55.86	1066	83.31	1096	97.99	978	88.43	828	77.17	672	72.25	841	78.63
TRINITY_DN1065_c0_g1	619	28.17	537	26.90	711	28.30	1687	61.09	1450	62.14	1654	63.12	2049	71.38	1652	64.24	1811	65.76	923	41.86	765	38.62	695	33.61	581	27.55	480	28.66	496	25.26
TRINITY_DN10660_c0_g1	1086	84.74	921	75.14	1221	81.02	1133	79.53	993	82.52	1168	86.47	1089	77.45	970	74.82	1007	74.63	1108	76.51	974	76.91	1006	79.57	1202	101.17	1074	101.12	1231	102.62
TRINITY_DN10661_c0_g1	307	10.18	260	8.93	355	9.91	405	12.39	304	10.43	372	11.41	330	9.55	359	11.95	363	11.30	377	11.65	270	9.10	318	10.01	311	10.52	282	11.32	274	9.32
TRINITY_DN10662_c0_g1	509	53.34	508	54.31	547	47.34	571	51.24	470	51.62	508	48.62	432	39.51	418	41.82	431	40.74	451	39.87	377	38.07	410	42.02	449	48.94	572	71.73	539	58.32
TRINITY_DN10662_c0_g2	0	0.00	0	0.00	0	0.00	0	0.00	0	0.00	0	0.00	0	0.00	0	0.00	0	0.00	0	0.00	0	0.00	0	0.00	0	0.00	0	0.00	0	0.00
TRINITY_DN10663_c0_g1	0	0.00	0	0.00	0	0.00	0	0.00	0	0.00	0	0.00	0	0.00	0	0.00	0	0.00	0	0.00	0	0.00	0	0.00	0	0.00	0	0.00	0	0.00
TRINITY_DN10663_c0_g2	0	0.00	0	0.00	0	0.00	0	0.00	0	0.00	0	0.00	0	0.00	0	0.00	0	0.00	0	0.00	0	0.00	0	0.00	0	0.00	0	0.00	0	0.00
TRINITY_DN10663_c0_g3	0	0.00	0	0.00	0	0.00	0	0.00	0	0.00	0	0.00	0	0.00	0	0.00	0	0.00	1	7.93	0	0.00	0	0.00	0	0.00	0	0.00	0	0.00
TRINITY_DN10663_c1_g1	0	0.00	0	0.00	0	0.00	0	0.00	0	0.00	0	0.00	0	0.00	0	0.00	0	0.00	0	0.00	0	0.00	0	0.00	0	0.00	0	0.00	0	0.00
TRINITY_DN10663_c1_g2	404	11.43	341	10.23	487	11.87	646	16.46	468	13.88	561	14.71	574	14.41	468	13.44	548	14.62	337	8.69	327	9.26	290	8.11	324	9.54	251	8.52	332	9.90
TRINITY_DN10663_c1_g3	3	0.07	2	0.05	3	0.06	8	0.18	13	0.33	19	0.41	25	0.52	15	0.36	23	0.51	9	0.20	9	0.22	7	0.17	3	0.08	9	0.27	4	0.11
TRINITY_DN10663_c2_g1	0	0.00	0	0.00	0	0.00	0	0.00	0	0.00	0	0.00	0	0.00	0	0.00	0	0.00	0	0.00	0	0.00	0	0.00	0	0.00	0	0.00	0	0.00
TRINITY_DN10664_c0_g1	89	3.64	72	3.47	113	3.96	106	4.13	91	3.67	102	4.28	89	3.49	82	3.39	71	3.19	68	2.38	49	1.63	40	1.72	97	4.86	89	4.94	80	3.84
TRINITY_DN10665_c0_g1	78	403.89	86	302.03	98	319.84	4	11.76	7	29.44	4	15.97	3	10.78	2	5.51	1	3.02	242	494.69	154	502.63	96	394.59	76	332.93	49	248.49	63	261.27
TRINITY_DN10666_c0_g1	9	3.05	10	3.23	23	12.01	1	1.33	0	0.00	10	3.14	8	2.32	8	2.33	7	2.01	4	1.00	7	4.61	8	2.79	2	0.71	0	0.00	7	2.44
TRINITY_DN10667_c0_g1	2	0.37	3	0.55	10	1.55	3	0.48	2	0.38	5	0.86	10	1.61	3	0.51	12	1.98	2	0.30	3	0.54	6	1.13	1	0.19	0	0.00	0	0.00
TRINITY_DN10667_c0_g2	2	0.29	4	0.60	3	0.37	4	0.51	2	0.31	5	0.69	5	0.65	2	0.28	3	0.40	2	0.25	3	0.43	2	0.30	0	0.00	0	0.00	1	0.15
TRINITY_DN10668_c0_g1	10	0.50	8	0.42	12	0.52	5	0.23	10	0.53	14	0.65	10	0.45	3	0.15	10	0.47	4	0.18	2	0.10	1	0.05	0	0.00	0	0.00	0	0.00
TRINITY_DN10668_c0_g2	0	0.00	0	0.00	0	0.00	0	0.00	0	0.00	0	0.00	0	0.00	0	0.00	0	0.00	0	0.00	2	41.62	0	0.00	0	0.00	0	0.00	0	0.00
TRINITY_DN10668_c0_g3	8	0.55	5	0.36	9	0.53	8	0.49	6	0.43	5	0.32	5	0.31	1	0.07	4	0.26	4	0.24	1	0.07	7	0.48	0	0.00	0	0.00	0	0.00
TRINITY_DN10668_c0_g4	0	0.00	0	0.00	0	0.00	0	0.00	0	0.00	0	0.00	0	0.00	0	0.00	0	0.00	0	0.00	0	0.00	0	0.00	0	0.00	0	0.00	0	0.00
TRINITY_DN10669_c0_g1	128	6.63	106	5.78	151	6.73	4	0.56	2	0.11	2	0.19	1	0.05	0	0.00	0	0.00	376	18.75	307	16.55	328	16.99	33	1.78	27	2.65	35	1.91
TRINITY_DN10669_c0_g2	0	0.00	0	0.00	0	0.00	0	0.00	0	0.00	0	0.00	0	0.00	0	0.00	0	0.00	0	0.00	0	0.00	0	0.00	0	0.00	0	0.00	0	0.00
TRINITY_DN1066_c0_g1	863	63.59	1039	84.08	1057	71.69	1322	89.90	1205	95.97	1200	79.40	920	60.52	1051	79.37	1047	71.92	1394	88.02	1350	106.67	1462	112.48	1073	85.37	998	102.80	1189	102.29
TRINITY_DN1066_c0_g2	2870	77.10	2917	83.07	3447	79.87	2986	72.39	2809	79.33	3061	76.30	3087	74.04	2668	72.98	2891	73.22	3186	78.46	3139	84.56	3571	94.82	2837	79.12	2606	83.85	2855	80.75
TRINITY_DN1066_c1_g1	63	6.80	64	5.84	67	4.61	80	19.91	73	4.22	65	5.76	92	7.54	97	8.42	106	7.91	68	5.31	70	7.31	43	21.37	52	7.01	49	3.75	44	3.36
TRINITY_DN1066_c3_g1	726	36.39	708	42.56	823	35.54	739	37.15	643	37.34	752	37.35	730	32.04	725	93.90	740	35.69	647	29.17	666	30.87	702	35.58	573	29.95	555	38.38	588	31.29
TRINITY_DN10670_c0_g1	3	0.93	4	1.14	3	0.78	3	0.70	6	3.05	5	1.38	8	1.99	1	0.89	1	0.27	2	0.44	8	2.25	2	0.65	3	1.16	1	0.39	0	0.00
TRINITY_DN10671_c0_g1	0	0.00	0	0.00	0	0.00	0	0.00	0	0.00	0	0.00	0	0.00	0	0.00	0	0.00	0	0.00	0	0.00	0	0.00	0	0.00	0	0.00	0	0.00
TRINITY_DN10671_c0_g2	118	9.80	99	8.53	122	8.64	135	9.94	99	8.61	118	9.10	151	11.07	116	9.45	134	10.29	111	8.05	98	8.07	96	7.97	73	6.33	49	4.92	46	4.01
TRINITY_DN10671_c1_g1	901	45.93	854	45.78	1138	50.37	1133	50.91	933	50.11	1021	47.77	1225	55.73	1092	56.01	1169	55.78	712	33.40	705	36.70	727	36.93	888	47.32	834	50.86	910	48.67
TRINITY_DN10671_c1_g2	10	0.23	12	0.29	18	0.35	10	0.20	18	0.43	22	0.46	18	0.36	13	0.30	20	0.43	16	0.33	13	0.29	10	0.22	3	0.07	1	0.03	4	0.09
TRINITY_DN10672_c0_g1	13	0.91	23	1.68	43	2.58	18	1.12	19	1.39	22	1.43	22	1.36	29	2.00	28	1.82	20	1.24	24	1.67	15	1.04	10	0.73	33	2.78	12	0.88
TRINITY_DN10672_c0_g2	3	0.39	16	1.79	8	0.82	23	2.37	6	0.62	14	1.70	12	1.01	17	1.27	11	1.41	14	1.98	7	0.73	12	0.91	5	1.78	4	0.45	11	1.33
TRINITY_DN10673_c0_g1	448	21.94	459	23.76	515	21.84	654	28.81	570	29.50	571	26.06	731	32.08	656	32.42	678	30.99	480	21.36	388	19.28	414	20.38	442	22.66	414	24.46	524	27.25
TRINITY_DN10674_c0_g1	4	0.37	1	0.10	0	0.00	6	0.49	4	0.39	10	0.86	1	0.08	4	0.36	8	0.68	4	0.32	4	0.36	1	0.09	0	0.00	0	0.00	0	0.00
TRINITY_DN10674_c0_g2	5	0.18	10	0.39	14	0.44	19	0.62	9	0.34	15	0.51	20	0.65	8	0.30	13	0.45	11	0.36	2	0.07	7	0.25	0	0.00	0	0.00	0	0.00
TRINITY_DN10674_c1_g1	0	0.00	0	0.00	0	0.00	0	0.00	0	0.00	0	0.00	0	0.00	0	0.00	0	0.00	0	0.00	0	0.00	0	0.00	0	0.00	0	0.00	0	0.00
TRINITY_DN10674_c2_g1	1	0.12	2	0.25	0	0.00	8	0.85	2	0.25	7	0.79	10	1.06	8	0.93	5	0.55	1	0.10	7	0.83	2	0.24	1	0.13	0	0.00	0	0.00
TRINITY_DN10674_c4_g1	4	2.60	0	0.00	0	0.00	0	0.00	0	0.00	0	0.00	3	1.61	2	1.01	2	1.02	0	0.00	1	0.57	0	0.00	0	0.00	0	0.00	0	0.00
TRINITY_DN10675_c0_g1	2	1.65	2	1.42	2	1.25	6	3.68	4	3.23	6	4.43	9	6.01	8	4.88	5	3.12	15	7.57	5	3.52	9	7.40	1	0.84	0	0.00	5	4.02
TRINITY_DN10675_c1_g1	0	0.00	1	0.40	1	0.34	3	1.03	1	0.43	2	0.79	0	0.00	1	0.35	0	0.00	6	3.56	0	0.00	0	0.00	0	0.00	1	2.72	0	0.00
TRINITY_DN10675_c2_g1	0	0.00	0	0.00	0	0.00	0	0.00	0	0.00	0	0.00	0	0.00	0	0.00	0	0.00	0	0.00	0	0.00	0	0.00	0	0.00	0	0.00	0	0.00
TRINITY_DN10676_c0_g1	3	3.57	2	6.24	1	0.87	8	40.15	1	1.13	2	2.69	10	21.25	6	4.91	6	5.10	3	2.13	1	1.91	3	3.41	1	5.39	0	0.00	1	1.11
TRINITY_DN10676_c0_g2	4	0.96	5	1.17	7	1.39	14	2.83	5	1.24	6	1.33	8	1.66	7	1.50	15	3.13	7	1.31	7	1.61	0	0.00	3	0.75	1	0.29	4	0.99
TRINITY_DN10676_c0_g3	7	2.46	10	3.34	3	0.86	6	1.73	11	3.97	9	2.93	16	4.81	13	3.91	17	5.05	17	4.40	6	1.98	11	3.98	4	1.48	4	1.73	8	2.89
TRINITY_DN10676_c0_g4	1	6.40	6	25.46	3	11.87	10	35.31	2	10.16	7	33.88	6	26.22	6	19.82	5	18.24	2	6.44	4	15.58	1	4.90	3	15.84	0	0.00	0	0.00
TRINITY_DN10676_c1_g1	0	0.00	0	0.00	0	0.00	0	0.00	0	0.00	0	0.00	0	0.00	0	0.00	0	0.00	0	0.00	0	0.00	0	0.00	0	0.00	0	0.00	0	0.00
TRINITY_DN10677_c0_g1	1	5.06	1	3.44	1	3.20	1	2.88	0	0.00	0	0.00	0	0.00	1	2.70	0	0.00	1	2.01	2	6.40	4	16.08	0	0.00	2	9.94	0	0.00
TRINITY_DN10678_c0_g1	645	24.19	583	22.74	700	22.75	807	26.94	655	25.72	724	25.19	908	30.32	729	27.26	754	26.70	685	23.42	647	24.74	528	19.45	651	25.46	485	21.88	580	23.00
TRINITY_DN10678_c0_g2	0	0.00	0	0.00	0	0.00	0	0.00	0	0.00	4	0.00	0	0.00	0	0.00	0	0.00	0	0.00	0	0.00	0	0.00	0	0.00	0	0.00	0	0.00
TRINITY_DN10678_c1_g1	0	0.00	0	0.00	0	0.00	0	0.00	0	0.00	0	0.00	0	0.00	0	0.00	0	0.00	0	0.00	0	0.00	0	0.00	0	0.00	0	0.00	0	0.00
TRINITY_DN10679_c0_g1	174	8.16	161	7.87	211	8.21	232	9.57	184	8.98	234	10.09	307	12.59	252	11.54	299	13.06	144	6.04	139	6.46	127	5.80	205	9.91	183	10.27	178	8.59
TRINITY_DN1067_c0_g1	518	34.01	483	30.36	590	30.49	523	24.49	495	27.64	485	23.52	738	40.63	698	42.25	673	37.56	476	27.79	418	27.23	467	32.99	428	32.51	379	32.76	465	33.33
TRINITY_DN1067_c0_g2	3855	98.12	3350	91.03	4327	93.75	3128	72.72	2634	70.81	2901	67.93	3167	72.51	2468	65.10	2806	67.37	4666	111.47	4158	108.55	4197	107.77	3190	80.56	2668	80.00	2971	77.48
TRINITY_DN10680_c0_g1	242	6.96	210	6.35	286	6.98	370	9.44	351	10.37	404	10.55	370	9.19	320	9.14	348	9.22	146	3.86	104	2.98	124	3.41	185	5.48	151	5.14	213	6.30
TRINITY_DN10681_c0_g1	0	0.00	0	0.00	19	0.87	8	0.38	12	0.66	15	0.74	27	1.28	14	0.75	18	0.89	5	0.27	0	0.00	10	0.53	5	0.28	7	0.45	11	0.62
TRINITY_DN10681_c0_g2	18	0.94	9	0.49	0	0.00	0	0.00	0	0.00	0	0.00	7	0.35	0	0.00	0	0.00	5	0.25	9	0.47	0	0.00	0	0.00	0	0.00	0	0.00
TRINITY_DN10682_c0_g1	145	17.66	160	22.34	172	17.21	217	32.65	165	18.63	168	17.70	219	22.43	199	24.37	251	26.17	143	15.59	123	16.34	117	13.61	105	19.11	113	16.52	165	20.12
TRINITY_DN10683_c0_g1	0	0.00	0	0.00	2	40.24	0	0.00	0	0.00	0	0.00	2	44.42	0	0.00	1	18.68	0	0.00	0	0.00	0	0.00	0	0.00	0	0.00	0	0.00
TRINITY_DN10684_c0_g1	27	0.49	32	0.64	25	0.57	53	1.31	38	1.05	43	1.31	50	1.07	32	0.96	59	1.56	45	1.49	32	0.80	28	0.98	22	0.67	13	0.65	20	0.51
TRINITY_DN10684_c0_g2	2	0.55	3	0.80	2	0.45	2	0.46	4	1.13	5	1.27	1	0.24	0	0.00	0	0.00	0	0.00	1	0.26	2	0.56	0	0.00	3	1.01	1	0.28
TRINITY_DN10685_c0_g1	74	3.18	83	4.69	118	5.25	86	3.21	79	3.41	81	2.88	54	2.13	63	2.70	76	2.88	36	1.52	43	2.56	47	2.12	61	2.91	74	4.75	62	3.99
TRINITY_DN10686_c0_g1	0	0.00	1	6.82	2	12.82	0	0.00	3	24.41	1	7.80	0	0.00	5	48.28	4	48.25	1	3.72	0	0.00	0	0.00	0	0.00	2	19.07	3	23.93
TRINITY_DN10687_c0_g1	2968	479.00	3194	522.67	3665	497.57	3678	514.19	3371	569.19	3502	526.38	2063	291.66	2053	312.40	2077	301.85	2012	269.36	1984	314.47	2098	347.20	2520	428.31	2489	493.41	2979	505.74
TRINITY_DN10688_c0_g1	0	0.00	1	1.42	1	1.30	0	0.00	0	0.00	1	1.58	2	2.78	1	1.17	1	1.25	1	7.73	0	0.00	2	30.60	0	0.00	0	0.00	0	0.00
TRINITY_DN10689_c0_g1	3	55.78	4	45.67	4	43.14	14	129.88	4	53.98	7	90.89	4	47.88	7	61.28	7	69.20	8	48.35	5	49.38	3	36.48	2	27.64	2	30.71	1	13.19
TRINITY_DN1068_c0_g1	949	30.18	789	27.22	976	26.57	1189	34.84	1103	37.51	1101	31.96	1079	29.79	969	31.25	1029	30.36	883	25.06	778	24.96	762	23.94	934	32.30	779	32.49	855	29.83
TRINITY_DN10690_c0_g1	30	3.35	42	4.81	40	3.79	39	3.83	48	5.60	44	4.57	38	3.73	42	4.52	39	3.98	30	2.86	25	2.75	38	4.26	25	2.92	21	2.84	28	3.27
TRINITY_DN10691_c0_g1	606	33.49	518	29.63	661	31.01	817	40.71	810	46.57	823	42.33	870	42.82	781	43.51	899	46.27	443	22.19	473	26.10	539	30.09	573	32.69	513	33.89	632	37.43
TRINITY_DN10691_c1_g1	0	0.00	0	0.00	1	0.03	21	0.69	26	1.00	44	1.50	57	1.85	50	1.85	47	1.62	25	0.83	25	0.92	24	0.87	0	0.00	0	0.00	0	0.00
TRINITY_DN10692_c0_g1	9	21.14	12	21.06	14	22.44	10	14.98	7	14.58	3	5.84	6	10.45	3	4.28	4	6.09	9	10.01	16	27.17	8	16.74	7	15.25	6	15.29	3	6.20
TRINITY_DN10693_c0_g1	5	0.96	10	2.57	13	2.65	14	3.25	6	1.99	12	2.99	16	3.68	5	1.33	9	1.53	12	1.96	8	1.63	2	0.39	3	0.92	9	2.50	0	0.00
TRINITY_DN10694_c0_g1	1	21.20	0	0.00	0	0.00	2	21.02	3	45.84	1	14.71	1	13.59	1	9.95	2	22.51	2	13.66	1	11.14	0	0.00	1	15.61	0	0.00	1	14.92
TRINITY_DN10695_c0_g1	33	2.97	40	3.72	38	2.91	21	1.67	19	1.79	31	2.59	6	0.48	7	0.61	4	0.33	56	4.37	51	4.54	25	2.25	21	1.97	7	0.76	8	0.75
TRINITY_DN10695_c1_g1	3	61.96	19	240.03	14	167.27	18	184.51	8	119.24	14	200.81	5	66.26	16	155.19	10	109.63	13	86.61	12	130.50	10	133.25	10	152.35	13	219.04	11	160.14
TRINITY_DN10695_c2_g1	50	5.27	53	5.87	68	6.16	55	5.12	52	5.83	63	6.27	78	7.45	58	6.10	63	6.04	32	2.89	38	4.08	39	4.18	28	3.13	42	5.51	45	5.08
TRINITY_DN10695_c3_g1	17	19.73	15	14.11	16	13.75	23	18.69	12	13.75	7	7.01	17	15.58	21	17.12	11	9.07	5	3.23	19	18.07	7	9.14	13	15.68	16	21.81	11	11.92
TRINITY_DN10695_c3_g2	11	0.30	12	0.34	8	0.19	49	1.19	36	1.02	52	1.30	31	0.74	36	0.99	44	1.12	10	0.25	11	0.30	12	0.32	12	0.34	7	0.23	15	0.43
TRINITY_DN10696_c0_g1	404	27.87	364	26.64	524	30.40	556	34.56	432	30.90	521	33.21	537	33.04	400	27.36	490	31.83	361	22.30	336	23.01	345	23.85	499	36.87	481	40.68	461	34.01
TRINITY_DN10697_c0_g1	2	2.92	2	2.33	0	0.00	2	2.01	2	2.72	0	0.00	1	1.13	5	4.85	1	1.02	2	1.56	2	2.29	0	0.00	0	0.00	0	0.00	1	1.35
TRINITY_DN10698_c0_g1	8	0.34	4	0.18	3	0.11	18	0.68	11	0.48	7	0.27	10	0.37	11	0.46	20	0.79	14	0.53	8	0.34	8	0.33	11	0.48	4	0.20	1	0.04
TRINITY_DN10699_c0_g1	593	35.41	456	28.33	559	28.46	642	33.75	567	35.35	632	35.08	706	36.80	571	32.76	627	34.19	608	32.22	484	28.31	500	28.86	475	30.66	361	26.57	505	32.28
TRINITY_DN10699_c0_g2	271	11.52	275	12.29	389	14.21	378	14.49	373	16.65	430	16.92	404	15.21	343	14.60	371	14.75	218	8.27	249	10.60	253	10.70	245	10.91	298	15.19	287	12.87
TRINITY_DN10699_c0_g3	415	23.94	405	24.47	488	24.12	440	22.67	365	22.06	424	22.70	470	24.00	355	20.40	407	21.90	390	20.02	357	20.51	416	23.86	363	21.82	365	25.36	392	23.76
TRINITY_DN10699_c1_g1	590	19.18	559	19.20	710	19.86	900	26.32	742	25.30	963	29.02	705	20.33	562	18.48	631	19.31	740	21.82	664	21.59	695	22.34	470	15.89	436	17.02	521	17.82
TRINITY_DN1069_c0_g1	121	4.19	84	3.37	95	2.93	87	2.59	85	2.72	87	2.56	116	3.29	83	2.41	111	3.35	74	2.28	72	2.41	99	3.26	82	3.16	58	2.82	107	3.92
TRINITY_DN1069_c0_g2	5	0.62	6	0.76	10	1.04	11	1.19	5	0.64	3	0.34	4	0.43	9	1.06	8	0.90	1	0.10	6	0.73	3	0.37	2	0.26	2	0.30	2	0.26
TRINITY_DN1069_c1_g1	1	3.96	1	2.11	2	3.87	0	0.00	0	0.00	0	0.00	0	0.00	1	2.20	0	0.00	0	0.00	0	0.00	0	0.00	0	0.00	1	4.02	4	13.10
TRINITY_DN106_c0_g1	2574	102.60	2341	96.04	2974	100.11	3399	115.98	2961	122.20	3358	121.45	3939	134.48	3400	131.10	3619	129.82	2610	95.58	2318	93.34	2242	89.74	2794	125.88	2325	119.16	2655	119.76
TRINITY_DN10700_c0_g1	578	13.70	442	11.12	574	11.67	280	5.97	243	6.05	266	5.76	458	9.57	359	8.63	421	9.34	234	5.04	238	5.63	217	5.06	502	12.25	366	10.40	416	10.42
TRINITY_DN10700_c1_g1	750	34.01	739	35.25	791	30.80	752	30.56	684	32.52	839	35.29	752	30.21	625	28.45	665	28.26	766	31.19	674	30.50	760	34.17	840	39.65	745	40.63	820	39.10
TRINITY_DN10700_c2_g1	3	0.38	8	1.03	4	0.43	0	0.00	2	0.26	4	0.47	6	0.66	3	0.36	7	0.80	8	0.85	3	0.37	5	0.63	2	0.26	3	0.46	1	0.13
TRINITY_DN10700_c2_g2	0	0.00	0	0.00	1	0.29	1	0.29	3	1.08	0	0.00	0	0.00	0	0.00	3	0.89	0	0.00	0	0.00	0	0.00	0	0.00	1	0.43	0	0.00
TRINITY_DN10701_c0_g1	19	7.13	24	7.07	27	8.75	26	6.08	27	7.76	35	9.24	34	8.92	29	7.08	45	10.76	17	4.10	16	4.01	12	4.05	13	3.69	16	10.10	15	4.54
TRINITY_DN10701_c1_g1	5	0.51	8	0.84	6	0.52	3	0.27	2	0.21	1	0.09	2	0.18	13	1.29	4	0.37	9	0.79	8	0.81	5	0.51	0	0.00	1	0.12	0	0.00
TRINITY_DN10701_c2_g1	1	1.46	0	0.00	2	2.10	0	0.00	0	0.00	0	0.00	0	0.00	0	0.00	0	0.00	0	0.00	1	1.15	0	0.00	0	0.00	0	0.00	0	0.00
TRINITY_DN10702_c0_g1	421	35.80	461	41.59	490	35.82	631	47.44	547	49.04	618	49.48	629	45.90	574	48.27	614	48.72	411	31.75	481	41.04	483	40.78	388	34.99	386	40.71	405	36.64
TRINITY_DN10702_c0_g2	3	1.30	4	1.61	1	0.35	1	0.35	3	1.32	2	0.80	5	1.83	8	2.87	3	1.07	2	0.61	7	2.79	3	1.34	0	0.00	0	0.00	0	0.00
TRINITY_DN10702_c0_g3	3	0.55	0	0.00	12	1.84	2	0.32	9	1.72	3	0.51	8	1.28	7	1.19	3	0.49	15	2.24	5	0.89	4	0.75	1	0.19	0	0.00	2	0.38
TRINITY_DN10702_c1_g1	15	1.53	14	1.47	8	0.69	6	0.54	11	1.17	8	0.76	16	1.44	19	1.88	14	1.31	9	0.79	3	0.30	10	1.02	7	0.75	4	0.49	4	0.43
TRINITY_DN10702_c2_g1	0	0.00	0	0.00	1	14.69	4	50.20	0	0.00	0	0.00	2	32.54	0	0.00	0	0.00	1	8.13	0	0.00	0	0.00	0	0.00	0	0.00	0	0.00
TRINITY_DN10703_c0_g1	275	6.97	210	5.64	296	6.30	212	5.15	178	4.62	189	4.75	185	4.35	148	3.68	183	4.22	197	4.92	179	4.46	180	4.34	206	5.64	196	6.06	197	5.25
TRINITY_DN10704_c0_g1	48	4.32	65	5.97	76	6.28	90	8.67	67	8.52	68	8.25	83	6.71	79	7.10	80	8.99	23	1.72	43	3.90	39	3.64	57	5.56	58	6.71	48	4.62
TRINITY_DN10705_c0_g1	1107	113.27	1006	105.45	1202	104.20	379	32.58	368	38.36	423	38.33	393	33.20	364	34.95	362	32.01	773	63.58	714	67.28	700	68.42	959	102.56	730	93.34	910	99.18
TRINITY_DN10705_c0_g2	3	2.92	0	0.00	1	0.73	2	1.42	0	0.00	0	0.00	0	0.00	0	0.00	1	0.72	1	0.57	6	4.88	1	0.96	0	0.00	1	1.15	0	0.00
TRINITY_DN10705_c1_g1	2	0.54	3	0.79	2	0.45	5	1.14	1	0.28	4	1.01	4	0.94	4	0.96	6	1.40	7	1.46	2	0.52	4	1.11	1	0.29	1	0.33	0	0.00
TRINITY_DN10706_c0_g1	1	1.96	1	1.50	1	1.34	1	1.29	0	0.00	1	1.65	1	1.48	0	0.00	1	1.29	2	1.92	0	0.00	2	4.83	0	0.00	0	0.00	0	0.00
TRINITY_DN10706_c0_g2	0	0.00	1	0.46	4	1.60	0	0.00	2	1.02	1	0.46	0	0.00	0	0.00	0	0.00	0	0.00	2	0.91	1	0.52	3	1.58	0	0.00	0	0.00
TRINITY_DN10706_c0_g3	0	0.00	0	0.00	0	0.00	0	0.00	0	0.00	1	1.91	0	0.00	0	0.00	1	1.50	0	0.00	0	0.00	0	0.00	0	0.00	0	0.00	0	0.00
TRINITY_DN10707_c0_g1	6	7.57	10	8.48	4	2.15	6	5.17	6	5.58	9	5.67	10	8.13	9	5.71	13	8.05	8	4.93	4	2.44	1	0.71	0	0.00	0	0.00	3	2.05
TRINITY_DN10708_c0_g1	1085	27.96	885	24.16	1201	26.67	558	12.97	446	12.06	647	15.46	563	12.88	468	12.25	566	13.77	1136	26.69	1046	27.00	930	23.67	841	22.52	657	20.32	750	20.35
TRINITY_DN10709_c0_g1	0	0.00	0	0.00	0	0.00	2	0.74	1	0.47	4	2.96	4	2.68	0	0.00	1	0.71	1	0.32	0	0.00	1	0.47	0	0.00	0	0.00	0	0.00
TRINITY_DN1070_c0_g1	165	2.88	140	2.46	188	2.96	201	3.23	175	3.05	188	2.98	225	3.42	186	3.32	226	3.61	162	2.39	169	2.82	131	2.16	57	1.03	47	1.14	49	1.04
TRINITY_DN1070_c0_g2	821	26.94	828	28.58	1000	27.95	1175	34.60	1097	37.67	1235	38.17	1533	45.93	1319	44.74	1391	43.71	1087	33.38	981	32.83	1064	35.35	844	28.94	737	29.60	824	28.53
TRINITY_DN1070_c0_g3	429	18.05	469	20.78	570	20.58	416	15.70	359	15.83	435	16.96	534	19.88	446	18.86	503	19.85	339	12.84	368	15.45	434	18.07	352	15.41	300	15.18	387	17.13
TRINITY_DN10710_c0_g1	0	0.00	0	0.00	2	19.49	0	0.00	0	0.00	0	0.00	0	0.00	0	0.00	0	0.00	0	0.00	0	0.00	0	0.00	0	0.00	0	0.00	0	0.00
TRINITY_DN10710_c0_g2	34	0.88	31	0.66	36	0.60	25	0.93	25	0.47	44	0.75	33	0.74	29	0.52	24	0.40	49	1.75	38	1.78	30	0.55	17	0.75	13	0.42	14	0.26
TRINITY_DN10710_c0_g3	0	0.00	0	0.00	0	0.00	0	0.00	0	0.00	0	0.00	0	0.00	0	0.00	0	0.00	0	0.00	0	0.00	0	0.00	0	0.00	0	0.00	0	0.00
TRINITY_DN10711_c0_g1	16	3.53	12	2.94	14	2.82	11	2.14	11	2.85	19	4.18	15	3.10	6	1.34	23	4.81	18	3.50	9	1.95	14	3.50	10	2.35	2	0.61	2	0.52
TRINITY_DN10712_c0_g1	69	60.24	87	64.86	74	48.85	130	83.89	85	72.40	111	86.56	106	74.70	125	79.95	110	72.18	126	66.48	75	55.54	70	60.78	97	86.00	49	50.94	82	69.60
TRINITY_DN10713_c0_g1	224	3.49	186	3.09	278	3.74	173	2.44	142	2.33	193	2.79	375	5.20	285	4.55	329	4.86	222	3.18	195	3.05	180	2.77	164	2.66	139	2.60	141	2.32
TRINITY_DN10714_c0_g1	11	6.19	7	3.37	4	1.97	12	4.92	18	9.67	7	3.77	7	3.08	20	8.64	10	4.28	8	3.15	5	2.72	0	0.00	4	2.30	10	6.32	14	7.56
TRINITY_DN10715_c0_g1	234	4.04	192	3.50	215	3.23	291	4.53	271	4.86	277	4.47	256	3.92	236	4.17	279	4.59	276	4.34	238	4.16	248	4.28	208	3.78	186	3.90	200	3.70
TRINITY_DN10716_c0_g1	0	0.00	0	0.00	0	0.00	0	0.00	0	0.00	0	0.00	0	0.00	0	0.00	0	0.00	0	0.00	0	0.00	0	0.00	0	0.00	0	0.00	0	0.00
TRINITY_DN10717_c0_g1	729	46.88	633	42.63	903	51.54	398	22.73	351	24.21	392	23.46	448	25.65	367	23.62	414	25.58	1091	62.34	994	63.44	1036	66.51	730	48.70	550	43.78	625	42.58
TRINITY_DN10718_c0_g1	249	6.54	205	5.78	257	5.76	101	2.38	100	2.89	122	2.99	140	3.24	125	3.22	123	2.97	215	5.39	145	3.94	205	5.27	180	4.85	142	4.63	169	4.76
TRINITY_DN10718_c1_g1	0	0.00	0	0.00	0	0.00	0	0.00	0	0.00	0	0.00	0	0.00	0	0.00	0	0.00	0	0.00	0	0.00	0	0.00	0	0.00	0	0.00	0	0.00
TRINITY_DN10718_c1_g2	8	0.70	6	0.52	13	0.92	6	0.44	13	1.13	12	0.92	15	1.15	14	1.19	17	1.34	11	0.83	8	0.69	2	0.17	6	0.55	8	0.80	4	0.35
TRINITY_DN10719_c0_g1	824	11.82	706	12.76	899	12.54	1276	20.25	1010	19.41	1239	19.95	1455	19.06	1339	21.11	1340	19.99	1115	15.79	1012	15.06	1068	18.40	591	10.70	492	12.56	572	12.01
TRINITY_DN10719_c0_g2	2	6.97	0	0.00	0	0.00	0	0.00	1	2.96	0	0.00	0	0.00	0	0.00	0	0.00	0	0.00	2	4.70	2	5.87	0	0.00	1	3.60	0	0.00
TRINITY_DN1071_c0_g1	10780	1124.00	9321	958.29	12343	1066.45	869	71.13	757	65.36	866	75.09	195	13.40	181	14.53	204	18.22	14739	1389.91	12351	1260.92	11457	1137.09	7310	878.58	5914	785.27	6455	750.25
TRINITY_DN1071_c1_g1	0	0.00	3	0.00	1	0.00	0	0.00	0	0.00	0	0.00	0	0.00	0	0.00	0	0.00	0	0.00	1	0.00	1	0.00	0	0.00	0	0.00	5	0.00
TRINITY_DN1071_c2_g1	0	0.00	0	0.00	0	0.00	0	0.00	1	5.66	0	0.00	1	4.89	0	0.00	0	0.00	0	0.00	0	0.00	0	0.00	0	0.00	0	0.00	0	0.00
TRINITY_DN1071_c3_g1	120	267.77	155	260.07	166	254.48	25	36.91	10	19.83	16	29.60	1	2.89	2	2.73	4	5.81	306	326.86	195	317.75	139	278.27	84	175.88	37	91.45	41	80.97
TRINITY_DN10720_c0_g1	19	1.01	19	1.00	24	1.00	7	0.32	12	0.79	12	0.69	21	1.02	20	0.98	28	1.33	15	0.78	7	0.46	10	0.58	7	0.33	15	1.19	6	0.35
TRINITY_DN10721_c0_g1	90	1.95	82	2.24	115	1.90	135	2.91	123	2.66	119	3.12	147	3.49	107	3.32	152	3.49	109	1.68	118	2.42	104	1.75	52	1.05	41	1.72	67	2.03
TRINITY_DN10721_c0_g2	112	8.50	152	11.99	197	12.76	217	14.62	224	17.79	207	14.58	153	10.25	170	12.71	144	10.12	192	12.78	237	17.84	238	18.01	132	10.45	142	13.00	168	13.37
TRINITY_DN10721_c0_g3	6	1.11	4	0.74	1	0.15	6	0.95	3	0.58	7	1.20	7	1.13	6	1.03	5	0.82	3	0.45	0	0.00	4	0.75	3	0.58	5	1.13	0	0.00
TRINITY_DN10721_c3_g1	0	0.00	0	0.00	0	0.00	0	0.00	0	0.00	0	0.00	0	0.00	0	0.00	0	0.00	0	0.00	0	0.00	0	0.00	0	0.00	0	0.00	0	0.00
TRINITY_DN10722_c0_g1	98	2.45	77	2.49	108	2.73	34	0.91	24	0.95	30	1.14	58	2.05	49	1.96	50	1.28	26	1.03	37	0.97	26	0.97	29	1.03	45	1.71	20	0.58
TRINITY_DN10723_c0_g1	691	61.17	648	53.28	769	52.63	871	64.81	771	64.85	841	64.84	908	65.20	921	70.99	937	66.58	675	47.38	651	61.00	694	62.33	574	46.48	494	45.41	561	49.64
TRINITY_DN10723_c1_g1	498	8.78	461	8.73	591	9.15	450	6.77	417	7.84	492	8.59	494	7.73	463	8.42	453	7.57	511	7.72	486	8.02	533	8.44	323	6.58	300	6.66	361	6.75
TRINITY_DN10724_c0_g1	115	4.00	146	6.98	123	4.08	145	4.97	175	6.59	140	4.94	187	5.94	155	5.60	185	6.33	77	2.67	75	3.38	102	4.30	51	1.54	82	3.91	68	3.51
TRINITY_DN10725_c0_g1	25	0.82	27	0.85	39	1.01	109	3.25	100	3.43	141	2.77	155	2.83	114	3.73	115	2.83	60	1.98	66	2.19	69	1.84	38	1.51	23	0.56	38	1.73
TRINITY_DN10726_c0_g1	497	10.34	431	9.52	484	8.69	607	11.41	454	9.92	608	11.73	640	11.83	543	11.52	653	12.85	497	9.47	449	9.37	456	9.36	493	10.66	384	9.58	441	9.67
TRINITY_DN10727_c0_g1	46	19.07	73	28.26	71	23.67	25	8.38	28	11.84	19	7.27	65	22.84	101	34.90	72	24.73	38	11.22	40	15.34	32	13.63	12	5.22	30	15.24	50	21.12
TRINITY_DN10728_c0_g1	587	7.41	556	8.55	676	8.99	808	9.36	728	11.02	800	10.32	910	11.30	790	10.75	813	11.78	616	7.74	559	7.87	577	7.65	452	8.10	420	10.24	429	8.93
TRINITY_DN10729_c0_g1	167	3.42	145	3.16	192	3.40	227	4.20	125	2.68	116	2.20	150	2.73	204	4.25	180	3.48	104	1.95	127	2.62	138	2.78	108	2.30	97	2.38	160	3.46
TRINITY_DN10729_c0_g2	450	9.38	494	10.93	599	10.77	507	9.54	476	10.43	548	10.59	778	14.41	572	12.16	610	12.03	437	8.35	426	8.90	361	7.44	402	8.71	357	8.94	412	9.04
TRINITY_DN1072_c0_g1	607	21.58	484	18.66	655	19.15	633	20.08	544	19.97	646	22.80	738	22.30	572	19.80	622	20.39	667	20.15	568	18.98	583	20.40	589	21.06	474	20.39	488	18.90
TRINITY_DN10730_c0_g1	1107	33.20	1064	33.45	1320	31.90	1099	29.13	993	29.82	1092	29.03	1176	29.49	1020	30.53	1044	26.31	1021	29.41	1019	30.36	1051	31.53	1052	35.33	933	31.41	1159	37.54
TRINITY_DN10731_c0_g1	4	1.05	6	1.83	5	1.30	15	3.75	3	0.31	14	3.88	8	1.42	12	2.10	7	1.71	11	1.68	11	1.31	5	0.95	4	1.33	15	5.81	8	2.59
TRINITY_DN10731_c1_g1	0	0.00	0	0.00	0	0.00	0	0.00	0	0.00	0	0.00	0	0.00	0	0.00	0	0.00	0	0.00	0	0.00	0	0.00	0	0.00	0	0.00	0	0.00
TRINITY_DN10732_c0_g1	44	1.98	39	2.22	49	2.23	29	1.28	32	1.65	32	1.40	56	2.43	55	2.74	49	2.41	13	0.55	26	1.36	19	0.92	22	1.06	12	0.80	9	0.45
TRINITY_DN10733_c0_g1	15	0.95	18	1.20	30	1.62	35	1.97	32	2.11	11	0.64	40	2.23	23	1.44	33	1.93	11	0.62	18	1.13	12	0.75	10	0.66	13	0.99	14	0.93
TRINITY_DN10734_c0_g1	92	8.33	65	6.09	107	8.25	113	9.04	110	10.41	103	8.66	225	17.96	209	18.47	218	18.18	87	6.83	95	8.51	47	4.26	48	4.54	61	6.67	49	4.65
TRINITY_DN10734_c2_g1	8	0.48	5	0.32	13	0.67	9	0.49	3	0.19	9	0.51	13	0.70	12	0.72	2	0.11	9	0.48	9	0.54	7	0.42	2	0.13	0	0.00	0	0.00
TRINITY_DN10734_c3_g1	0	0.00	2	1.25	1	0.55	1	0.54	1	0.71	0	0.00	4	2.34	1	0.54	0	0.00	1	0.45	2	1.24	0	0.00	0	0.00	1	0.86	1	0.70
TRINITY_DN10734_c4_g1	2	0.49	4	0.97	3	0.61	0	0.00	1	0.26	2	0.46	1	0.21	1	0.22	1	0.21	2	0.38	0	0.00	3	0.76	0	0.00	0	0.00	0	0.00
TRINITY_DN10735_c0_g1	31	2.50	27	2.24	53	3.60	63	4.47	30	2.51	46	3.43	72	5.07	59	4.62	69	5.05	59	4.10	49	3.89	76	6.12	26	2.18	22	2.16	15	1.24
TRINITY_DN10736_c0_g1	22	5.45	13	3.24	28	5.47	45	8.39	35	8.72	32	7.07	75	16.96	86	18.10	73	35.62	31	5.82	27	7.26	26	7.97	7	1.61	14	3.84	11	4.49
TRINITY_DN10737_c0_g1	101	3.52	95	3.50	171	5.13	25	0.78	27	0.99	19	0.61	37	1.14	62	2.18	76	2.49	113	3.57	146	5.09	150	5.17	34	1.23	34	1.42	40	1.47
TRINITY_DN10738_c0_g1	7196	157.53	7327	170.17	8543	161.27	2597	51.27	2317	53.19	2561	51.93	3828	74.22	3366	74.94	3632	75.06	4890	97.76	5132	112.41	5562	120.04	7007	159.26	6538	171.64	7665	176.69
TRINITY_DN10739_c0_g1	6	0.57	6	0.60	7	0.57	4	0.32	5	0.51	1	0.09	7	0.61	13	1.18	7	0.61	3	0.24	0	0.00	5	0.47	3	0.31	6	0.72	2	0.19
TRINITY_DN1073_c0_g1	311	16.08	263	13.91	356	15.35	310	13.65	254	12.97	273	12.52	323	14.13	252	13.49	306	13.98	338	14.74	301	16.05	279	15.02	232	12.94	178	10.31	213	14.27
TRINITY_DN10740_c0_g1	1403	36.07	1266	34.59	1674	37.15	1827	42.34	1434	38.76	1812	43.20	2075	47.56	1625	42.61	1732	42.20	1576	37.19	1446	37.43	1435	36.58	1402	37.62	1242	38.32	1423	38.67
TRINITY_DN10741_c0_g1	1351	43.92	1405	47.70	1750	49.92	1179	35.06	1110	38.03	1215	37.12	1183	35.19	1055	37.80	1217	38.26	1070	33.09	1045	33.57	1310	41.52	1211	41.71	1168	45.73	1316	45.33
TRINITY_DN10741_c1_g1	1107	47.43	980	44.50	1263	46.37	1987	78.00	1719	78.52	1949	78.54	1875	72.16	1496	64.51	1752	70.77	1369	53.20	1153	49.35	1181	51.59	1408	64.34	1094	57.01	1314	60.67
TRINITY_DN10741_c2_g1	12	4.90	21	5.56	17	6.42	27	8.12	26	11.49	17	5.04	17	9.61	25	9.73	10	2.73	25	6.87	16	5.03	11	4.69	24	7.73	8	3.53	19	6.18
TRINITY_DN10741_c3_g1	0	0.00	0	0.00	0	0.00	0	0.00	0	0.00	0	0.00	1	25.98	0	0.00	1	22.00	1	12.98	0	0.00	0	0.00	0	0.00	0	0.00	0	0.00
TRINITY_DN10742_c0_g1	17	18.63	19	17.25	13	10.54	21	16.48	20	20.99	21	20.26	13	11.29	21	16.15	10	7.97	4	2.51	11	9.89	11	11.76	11	12.04	10	12.84	6	6.27
TRINITY_DN10743_c0_g1	0	0.00	0	0.00	0	0.00	0	0.00	0	0.00	0	0.00	0	0.00	0	0.00	0	0.00	0	0.00	0	0.00	0	0.00	0	0.00	0	0.00	0	0.00
TRINITY_DN10743_c1_g1	0	0.00	0	0.00	0	0.00	0	0.00	0	0.00	0	0.00	0	0.00	0	0.00	0	0.00	0	0.00	0	0.00	0	0.00	0	0.00	1	0.00	0	0.00
TRINITY_DN10744_c0_g1	27	0.35	17	0.23	22	0.24	24	0.28	42	0.57	23	0.27	91	1.04	89	1.17	58	0.71	36	0.43	23	0.30	13	0.16	10	0.13	11	0.17	10	0.14
TRINITY_DN10745_c0_g1	15	17.12	9	8.47	16	13.45	15	12.19	14	15.25	13	13.03	13	11.72	15	11.93	16	13.20	12	7.76	7	6.52	8	8.87	9	10.23	6	8.00	10	10.84
TRINITY_DN10746_c0_g1	3	4.09	2	1.72	7	6.92	3	3.13	2	1.98	1	1.32	3	8.24	5	3.65	5	5.29	5	3.38	2	2.38	3	3.02	3	4.45	1	8.01	3	4.24
TRINITY_DN10747_c0_g1	39	2.42	40	3.43	63	3.85	49	2.82	35	2.44	40	2.39	56	2.99	40	3.24	53	4.30	36	2.34	29	2.05	39	2.72	48	3.78	38	3.04	37	2.37
TRINITY_DN10748_c0_g1	10	4.83	11	4.88	19	7.31	6	2.31	9	4.41	8	3.55	10	4.06	17	6.68	16	6.29	11	3.67	4	1.76	8	3.96	4	2.02	5	2.95	5	2.45
TRINITY_DN10749_c0_g1	0	0.00	1	2.82	1	2.61	3	7.14	1	3.38	3	9.57	2	5.73	0	0.00	5	12.18	2	3.37	0	0.00	2	6.66	0	0.00	1	4.10	2	6.67
TRINITY_DN10749_c0_g2	1	3.79	2	5.33	3	7.39	0	0.00	0	0.00	0	0.00	0	0.00	1	2.12	0	0.00	0	0.00	2	5.04	0	0.00	0	0.00	1	3.88	2	6.30
TRINITY_DN10749_c1_g1	0	0.00	0	0.00	0	0.00	0	0.00	0	0.00	0	0.00	0	0.00	0	0.00	0	0.00	0	0.00	0	0.00	0	0.00	0	0.00	0	0.00	0	0.00
TRINITY_DN1074_c0_g1	7189	293.78	6550	279.75	8199	285.71	5436	181.04	4689	181.03	5623	195.06	5000	162.53	4373	161.45	4536	158.41	8452	304.06	7598	307.82	7804	316.04	7361	315.55	6142	301.73	6734	295.10
TRINITY_DN10750_c0_g1	3	0.64	4	0.79	3	0.57	1	0.19	1	0.19	2	0.42	1	0.16	5	0.84	3	0.49	3	0.51	1	0.18	1	0.18	3	0.57	0	0.00	5	0.99
TRINITY_DN10751_c0_g1	0	0.00	3	4.34	2	7.97	4	4.32	4	15.41	4	10.53	8	14.45	7	16.35	12	25.44	3	5.75	1	0.73	1	3.39	7	25.15	1	4.18	1	3.40
TRINITY_DN10752_c0_g1	31	3.84	53	6.72	37	3.88	40	5.00	32	4.61	37	4.27	37	4.03	29	3.44	31	3.71	66	6.93	44	5.36	46	5.75	33	4.29	22	3.31	41	5.32
TRINITY_DN10752_c1_g1	2	0.32	1	0.16	3	0.40	4	0.55	2	0.33	4	0.59	7	0.97	1	0.15	3	0.43	5	0.65	3	0.46	3	0.48	0	0.00	1	0.19	3	0.49
TRINITY_DN10753_c0_g1	48	8.59	35	4.41	47	5.03	63	7.06	35	10.17	43	4.97	46	5.39	47	8.87	38	8.43	66	8.74	27	6.09	40	4.65	18	3.15	23	3.49	13	1.83
TRINITY_DN10754_c0_g1	13	10.12	9	6.07	8	4.76	5	2.92	4	3.06	12	8.40	7	4.44	4	2.33	2	1.19	12	5.91	13	8.72	7	5.46	1	0.80	1	0.93	0	0.00
TRINITY_DN10754_c0_g2	1	1.16	0	0.00	1	0.98	3	2.47	1	1.10	2	2.35	0	0.00	0	0.00	0	0.00	5	3.27	2	1.88	0	0.00	0	0.00	1	1.35	0	0.00
TRINITY_DN10754_c0_g3	0	0.00	0	0.00	0	0.00	0	0.00	0	0.00	0	0.00	0	0.00	0	0.00	0	0.00	0	0.00	0	0.00	0	0.00	0	0.00	0	0.00	0	0.00
TRINITY_DN10755_c0_g1	0	0.00	0	0.00	0	0.00	0	0.00	0	0.00	0	0.00	0	0.00	0	0.00	0	0.00	0	0.00	0	0.00	0	0.00	0	0.00	0	0.00	0	0.00
TRINITY_DN10755_c0_g2	6	0.27	7	0.34	6	0.20	5	0.17	4	0.16	6	0.21	7	0.24	6	0.27	15	0.54	6	0.21	4	0.18	1	0.05	9	0.36	4	0.18	4	0.16
TRINITY_DN10755_c0_g3	184	3.09	162	2.76	231	3.12	206	3.05	162	2.56	242	3.51	253	4.36	212	3.68	204	3.05	185	2.70	184	2.78	186	3.23	148	2.46	119	2.70	148	2.49
TRINITY_DN10755_c0_g4	0	0.00	0	0.00	0	0.00	0	0.00	0	0.00	0	0.00	0	0.00	0	0.00	0	0.00	0	0.00	0	0.00	1	18.85	0	0.00	0	0.00	0	0.00
TRINITY_DN10755_c0_g5	6	0.83	3	0.42	5	0.58	1	0.12	2	0.29	5	0.64	7	0.85	2	0.26	8	1.00	2	0.23	1	0.14	4	0.56	0	0.00	0	0.00	4	0.58
TRINITY_DN10756_c0_g1	0	0.00	5	0.98	5	0.78	1	0.17	6	1.09	2	0.28	3	0.39	3	0.42	3	0.51	2	0.30	2	0.38	4	0.71	1	0.21	1	0.18	3	0.62
TRINITY_DN10756_c0_g2	1	5.82	1	3.90	1	3.63	3	9.75	2	9.33	1	4.44	0	0.00	2	6.09	0	0.00	1	2.24	0	0.00	0	0.00	0	0.00	0	0.00	4	18.39
TRINITY_DN10757_c0_g1	0	0.00	0	0.00	2	5.43	0	0.00	2	7.02	2	6.64	2	5.96	3	6.96	3	7.59	9	15.70	3	8.28	4	13.82	2	7.33	0	0.00	1	3.47
TRINITY_DN10757_c1_g1	0	0.00	1	31.35	0	0.00	0	0.00	0	0.00	0	0.00	0	0.00	0	0.00	0	0.00	0	0.00	0	0.00	1	30.08	0	0.00	0	0.00	0	0.00
TRINITY_DN10758_c0_g1	14	2.08	4	0.61	7	0.88	38	4.91	34	5.28	34	4.70	39	5.08	37	5.22	40	5.38	9	1.13	9	1.31	14	2.09	4	0.62	11	1.98	9	1.39
TRINITY_DN10759_c0_g1	0	0.00	1	50.47	2	0.00	0	0.00	0	0.00	1	0.00	0	0.00	0	0.00	0	0.00	0	0.00	1	41.88	2	92.01	0	0.00	0	0.00	0	0.00
TRINITY_DN1075_c0_g1	237	9.15	205	8.41	331	13.30	551	22.18	414	18.71	531	20.67	547	20.23	423	36.32	462	26.36	218	7.36	213	7.49	221	8.69	203	7.62	195	9.36	218	9.02
TRINITY_DN10760_c0_g1	1	1.24	1	1.01	3	2.72	0	0.00	0	0.00	0	0.00	2	1.95	1	0.85	0	0.00	6	4.13	5	5.00	0	0.00	0	0.00	1	1.44	0	0.00
TRINITY_DN10761_c0_g1	29	1.71	16	1.00	48	2.44	51	2.71	40	2.52	37	2.05	42	2.23	51	3.04	44	2.41	14	0.76	16	0.96	36	2.12	36	2.22	23	1.64	27	1.70
TRINITY_DN10761_c0_g2	0	0.00	1	0.23	0	0.00	6	1.20	0	0.00	3	0.66	3	0.61	2	0.42	1	0.21	5	0.92	0	0.00	1	0.24	6	1.49	3	0.87	3	0.73
TRINITY_DN10762_c0_g1	27	1.68	19	1.24	37	2.03	4	0.39	3	0.20	4	0.23	6	0.39	4	0.38	6	0.44	26	1.44	22	1.36	21	1.41	13	1.17	3	0.33	8	0.78
TRINITY_DN10762_c0_g2	0	0.00	0	0.00	0	0.00	0	0.00	0	0.00	0	0.00	0	0.00	0	0.00	0	0.00	0	0.00	0	0.00	0	0.00	0	0.00	0	0.00	0	0.00
TRINITY_DN10763_c0_g1	681	110.13	857	140.65	977	133.20	931	130.52	950	160.87	808	122.33	929	131.89	1088	165.79	1038	151.11	552	73.90	544	86.41	654	107.75	770	131.77	979	194.03	968	164.55
TRINITY_DN10764_c0_g1	17	0.97	23	2.75	10	1.01	20	1.29	23	1.94	29	1.59	15	0.46	18	0.70	24	2.06	9	0.67	8	0.28	8	0.50	13	0.47	12	0.79	17	1.18
TRINITY_DN10764_c0_g2	25	1.15	12	0.56	14	0.70	2	0.08	1	0.05	0	0.00	0	0.00	0	0.00	1	0.04	46	2.12	30	1.33	26	1.15	13	0.68	13	0.70	11	0.51
TRINITY_DN10764_c1_g1	0	0.00	0	0.00	0	0.00	0	0.00	0	0.00	0	0.00	0	0.00	0	0.00	0	0.00	1	5.12	0	0.00	0	0.00	0	0.00	0	0.00	0	0.00
TRINITY_DN10765_c0_g1	1	18.59	2	19.65	0	0.00	1	9.28	1	13.50	1	11.20	5	54.81	5	37.64	1	9.89	1	5.24	2	19.75	1	10.61	1	11.96	2	26.74	2	22.77
TRINITY_DN10766_c0_g1	2	21.55	2	13.65	1	6.41	1	5.61	2	16.28	2	15.60	1	7.11	3	15.73	1	5.87	4	14.90	4	24.30	2	15.22	0	0.00	0	0.00	2	15.95
TRINITY_DN10767_c0_g1	8	8.10	5	4.24	8	6.04	4	2.93	10	9.76	11	9.86	5	4.04	9	6.49	12	8.94	15	8.86	10	8.41	4	3.98	2	2.04	6	7.16	3	2.92
TRINITY_DN10767_c1_g1	0	0.00	0	0.00	0	0.00	1	0.20	1	0.67	1	0.61	3	0.62	2	0.43	1	0.21	0	0.00	2	0.82	0	0.00	1	0.70	4	2.22	0	0.00
TRINITY_DN10768_c0_g1	32	0.70	28	0.65	42	0.80	70	1.39	62	1.43	68	1.39	78	1.52	53	1.19	85	1.77	18	0.36	16	0.35	18	0.39	23	0.53	26	0.69	16	0.37
TRINITY_DN10769_c0_g1	19	1.22	20	1.63	31	1.61	31	1.83	25	1.75	44	2.19	21	1.04	39	2.83	38	2.57	18	1.31	24	1.36	19	1.20	13	1.03	24	1.72	21	1.37
TRINITY_DN1076_c0_g1	375	29.62	381	30.30	453	30.07	507	34.76	365	30.07	481	33.00	499	33.52	417	29.45	508	34.52	401	26.26	392	30.29	359	27.17	387	33.97	381	36.60	407	34.93
TRINITY_DN1076_c1_g1	0	0.00	0	0.00	0	0.00	0	0.00	0	0.00	0	0.00	0	0.00	0	0.00	0	0.00	0	0.00	0	0.00	0	0.00	0	0.00	0	0.00	0	0.00
TRINITY_DN10770_c0_g1	835	30.75	797	30.69	978	30.88	1019	33.13	841	32.34	1010	34.09	1069	34.80	934	34.62	973	33.24	999	33.03	1057	38.96	1105	40.30	717	27.39	762	33.94	818	31.86
TRINITY_DN10771_c0_g1	149	23.84	186	30.02	211	28.38	96	13.30	88	14.67	58	8.63	197	27.58	276	41.40	257	36.93	419	55.32	402	62.81	477	77.39	170	28.56	241	46.96	267	44.57
TRINITY_DN10772_c0_g1	64	5.22	39	3.48	58	4.08	57	4.05	65	5.53	47	3.64	109	7.84	78	6.31	107	8.03	86	6.27	89	7.33	60	4.96	10	0.79	18	1.78	14	1.18
TRINITY_DN10773_c0_g1	344	13.32	304	12.39	349	11.59	464	16.14	362	14.98	407	14.67	497	17.15	383	15.05	436	15.86	371	12.98	336	13.00	312	12.00	255	10.23	256	12.05	322	13.13
TRINITY_DN10773_c1_g1	1	0.41	1	0.38	5	1.66	3	1.00	0	0.00	0	0.00	0	0.00	1	0.34	1	0.34	1	0.29	0	0.00	2	0.85	0	0.00	2	1.01	0	0.00
TRINITY_DN10774_c0_g1	310	141.73	245	103.51	289	105.52	234	85.60	187	86.83	196	82.44	265	102.15	216	81.05	247	92.49	402	128.33	278	116.48	205	96.17	213	101.96	148	82.78	166	76.99
TRINITY_DN10775_c0_g1	11	0.80	11	0.83	16	0.99	21	1.35	10	0.76	25	1.68	33	2.12	12	0.85	24	1.61	25	1.59	11	0.79	21	1.52	10	0.76	5	0.44	4	0.31
TRINITY_DN10775_c0_g2	542	19.31	446	16.78	518	15.88	704	22.56	589	22.02	677	22.37	748	23.64	569	20.48	602	20.18	418	13.48	357	12.72	319	11.25	496	18.39	392	16.78	396	14.85
TRINITY_DN10775_c0_g3	559	14.79	472	12.98	602	13.22	802	18.98	743	20.41	781	18.73	871	19.90	698	18.48	741	17.97	592	14.31	493	12.72	540	13.85	371	10.24	382	12.27	388	10.82
TRINITY_DN10775_c1_g1	32	2.98	30	2.89	24	1.90	73	6.42	43	4.19	61	5.28	67	5.50	52	4.84	56	5.53	64	5.17	47	4.33	45	4.20	14	1.36	13	1.47	20	2.57
TRINITY_DN10776_c0_g1	5	0.35	5	0.70	8	0.48	9	0.99	6	1.14	9	0.60	5	0.66	4	0.28	11	1.60	2	0.33	2	0.39	3	0.33	0	0.00	0	0.00	0	0.00
TRINITY_DN10776_c0_g2	100	1.45	88	1.36	107	1.34	96	1.26	76	1.16	77	1.03	105	1.35	69	1.02	51	0.70	50	0.67	55	0.80	63	0.90	33	0.50	40	0.69	40	0.61
TRINITY_DN10777_c0_g1	6	0.43	9	0.66	12	0.73	13	0.82	9	0.72	10	0.73	29	1.92	18	1.31	24	1.69	13	0.87	14	0.99	4	0.28	8	0.59	5	0.43	7	0.52
TRINITY_DN10778_c0_g1	37	1.27	38	1.51	48	1.23	52	1.41	39	1.68	53	2.06	79	2.18	49	1.59	64	3.19	33	1.09	37	1.22	32	0.94	33	1.11	21	0.97	26	1.46
TRINITY_DN10779_c0_g1	3	0.51	3	0.51	2	0.29	3	0.44	4	0.71	3	0.47	0	0.00	8	1.27	1	0.15	8	1.12	4	0.66	1	0.17	1	0.18	0	0.00	0	0.00
TRINITY_DN10779_c0_g2	1	0.14	0	0.00	6	0.72	5	0.62	3	0.44	5	0.66	8	1.00	5	0.67	8	1.03	0	0.00	0	0.00	1	0.14	0	0.00	0	0.00	1	0.15
TRINITY_DN1077_c0_g1	4351	94.36	4020	93.49	4870	93.52	4528	92.00	4009	92.69	4754	96.00	4079	80.18	3436	75.91	3828	80.15	7072	140.58	6472	142.09	6815	149.78	3794	91.04	3095	82.64	3488	89.03
TRINITY_DN1077_c2_g1	50	4.19	34	3.53	53	3.78	101	7.60	39	2.24	74	6.17	67	4.27	63	5.55	58	4.05	109	10.05	78	8.09	94	9.44	9	1.01	14	1.21	9	0.47
TRINITY_DN1077_c3_g1	5	0.53	7	0.76	6	0.54	4	0.37	6	0.66	7	0.69	5	0.46	7	0.72	10	0.97	6	0.54	4	0.42	0	0.00	1	0.11	1	0.13	0	0.00
TRINITY_DN10780_c0_g1	918	9.57	859	9.86	1085	9.91	1235	11.70	1049	11.61	1229	12.10	1336	12.33	1148	13.06	1201	11.81	1023	9.59	898	9.35	926	9.67	695	8.46	583	8.32	684	8.58
TRINITY_DN10781_c0_g1	14	0.91	8	0.34	11	0.83	9	0.36	17	1.39	11	1.48	18	1.36	24	3.43	22	1.38	13	0.95	5	0.23	6	0.21	5	0.15	3	0.18	1	0.03
TRINITY_DN10782_c0_g1	80	25.44	68	20.58	79	19.54	115	30.14	78	24.61	104	30.23	94	24.54	92	23.76	80	20.80	93	21.45	59	17.97	49	14.77	77	25.93	75	28.54	74	23.41
TRINITY_DN10782_c0_g2	0	0.00	0	0.00	1	2.56	0	0.00	0	0.00	0	0.00	0	0.00	1	2.20	0	0.00	2	3.32	0	0.00	0	0.00	1	3.46	0	0.00	1	3.27
TRINITY_DN10783_c0_g1	0	0.00	0	0.00	0	0.00	3	0.42	3	0.51	7	1.06	3	0.43	1	0.15	6	0.87	2	0.27	2	0.32	0	0.00	0	0.00	0	0.00	0	0.00
TRINITY_DN10784_c0_g1	128	17.36	134	18.49	146	16.72	224	26.49	189	26.74	210	26.48	205	24.40	219	28.24	249	30.60	80	9.11	115	15.30	127	17.39	158	22.46	173	28.50	181	25.65
TRINITY_DN10785_c0_g1	7	0.53	7	0.55	6	0.39	6	0.41	7	0.56	9	0.64	14	0.94	10	0.75	25	1.76	6	0.40	12	0.91	9	0.68	1	0.08	5	0.46	7	0.56
TRINITY_DN10786_c0_g1	3	0.50	4	0.74	12	1.76	4	0.63	0	0.00	3	0.48	2	0.28	6	1.02	5	0.71	18	2.56	30	5.00	18	3.07	9	1.56	14	2.84	12	2.16
TRINITY_DN10787_c0_g1	0	0.00	1	1.67	6	9.16	0	0.00	1	1.98	1	1.85	1	1.66	0	0.00	4	5.81	4	4.27	1	1.62	3	5.99	0	0.00	0	0.00	1	1.97
TRINITY_DN10787_c1_g1	0	0.00	0	0.00	0	0.00	1	2.25	0	0.00	0	0.00	0	0.00	0	0.00	0	0.00	0	0.00	1	2.52	0	0.00	0	0.00	0	0.00	0	0.00
TRINITY_DN10787_c2_g1	7	0.20	4	0.12	1	0.03	14	0.37	9	0.27	11	0.30	70	1.80	31	0.91	32	0.88	8	0.21	2	0.06	5	0.14	3	0.09	0	0.00	0	0.00
TRINITY_DN10787_c3_g1	1	0.60	0	0.00	0	0.00	1	0.47	0	0.00	2	1.10	0	0.00	0	0.00	2	0.95	4	1.59	0	0.00	2	1.22	0	0.00	3	2.19	3	1.80
TRINITY_DN10788_c0_g1	12	13.28	14	14.91	17	13.01	23	16.28	6	4.98	12	9.15	17	10.86	18	12.76	18	10.61	15	9.74	19	17.36	12	10.10	9	8.42	6	4.55	5	4.34
TRINITY_DN10788_c0_g2	4	0.36	9	0.83	10	0.76	5	0.39	6	0.56	1	0.08	12	0.94	7	0.61	9	0.74	8	0.62	9	0.79	4	0.36	4	0.37	5	0.54	8	0.74
TRINITY_DN10788_c0_g3	0	0.00	0	0.00	0	0.00	0	0.00	0	0.00	0	0.00	0	0.00	0	0.00	0	0.00	0	0.00	0	0.00	0	0.00	0	0.00	0	0.00	0	0.00
TRINITY_DN10788_c0_g4	1	4.05	1	2.82	5	13.06	2	4.76	1	3.38	0	0.00	1	2.86	5	11.18	1	2.44	3	5.06	1	2.66	0	0.00	0	0.00	2	8.20	1	3.34
TRINITY_DN10789_c0_g1	0	0.00	0	0.00	0	0.00	9	162.14	2	51.99	5	125.18	5	117.01	4	69.80	6	118.32	0	0.00	0	0.00	1	22.18	0	0.00	0	0.00	0	0.00
TRINITY_DN1078_c0_g1	499	33.20	509	35.10	775	43.39	658	39.34	572	38.65	622	38.31	728	43.60	655	43.61	707	42.21	491	29.82	440	28.83	444	29.50	485	35.45	488	40.99	584	42.63
TRINITY_DN1078_c1_g1	0	0.00	0	0.00	0	0.00	0	0.00	0	0.00	0	0.00	0	0.00	0	0.00	0	0.00	0	0.00	0	0.00	0	0.00	0	0.00	0	0.00	0	0.00
TRINITY_DN10790_c0_g1	0	0.00	1	1.50	0	0.00	4	4.50	0	0.00	0	0.00	1	1.87	2	2.27	0	0.00	6	6.86	2	3.61	1	1.79	1	1.86	1	2.72	0	0.00
TRINITY_DN10791_c0_g1	560	29.10	503	27.36	619	27.61	553	25.66	394	21.44	509	24.49	584	26.79	497	25.78	552	26.77	531	24.62	533	27.57	504	26.01	477	25.82	368	23.00	472	25.69
TRINITY_DN10792_c0_g1	9	2.92	4	1.24	3	0.80	0	0.00	1	0.33	1	0.30	1	0.28	0	0.00	2	0.55	1	0.24	3	0.92	0	0.00	0	0.00	0	0.00	3	1.00
TRINITY_DN10793_c0_g1	14	0.74	5	0.28	5	0.23	8	0.38	10	0.55	5	0.25	11	0.51	8	0.42	10	0.49	3	0.14	3	0.16	4	0.21	5	0.28	1	0.06	5	0.28
TRINITY_DN10793_c0_g2	0	0.00	0	0.00	0	0.00	0	0.00	0	0.00	0	0.00	0	0.00	0	0.00	0	0.00	0	0.00	0	0.00	0	0.00	1	16.81	0	0.00	0	0.00
TRINITY_DN10793_c1_g1	0	0.00	0	0.00	0	0.00	0	0.00	0	0.00	0	0.00	0	0.00	0	0.00	4	15.24	0	0.00	0	0.00	0	0.00	0	0.00	0	0.00	0	0.00
TRINITY_DN10793_c1_g2	0	0.00	0	0.00	0	0.00	0	0.00	0	0.00	0	0.00	0	0.00	0	0.00	0	0.00	0	0.00	0	0.00	0	0.00	0	0.00	0	0.00	0	0.00
TRINITY_DN10794_c0_g1	541	16.12	461	15.87	584	15.56	557	16.06	480	15.72	459	13.18	606	16.16	526	17.22	573	16.24	443	12.00	441	13.77	383	11.84	398	13.32	377	13.40	428	14.18
TRINITY_DN10795_c0_g1	293	16.10	309	17.79	329	15.49	215	10.56	189	10.88	272	13.87	128	6.22	109	5.98	106	5.44	502	24.59	439	24.03	389	21.23	261	14.94	170	11.25	225	12.99
TRINITY_DN10796_c0_g1	2	0.23	3	0.35	7	0.68	8	0.81	8	0.96	10	1.07	7	0.71	1	0.11	11	1.16	3	0.29	1	0.11	3	0.35	6	0.72	3	0.42	2	0.24
TRINITY_DN10797_c0_g1	4	1.43	5	1.51	4	1.03	1	0.26	0	0.00	0	0.00	0	0.00	0	0.00	0	0.00	19	4.49	5	1.49	3	0.97	1	0.33	0	0.00	2	0.65
TRINITY_DN10798_c0_g1	353	10.04	315	9.92	399	10.32	342	9.28	290	8.47	346	9.08	382	9.99	285	8.32	363	9.75	385	9.95	389	11.17	349	10.33	383	11.67	232	8.21	365	11.33
TRINITY_DN10799_c0_g1	44	7.05	32	5.19	45	6.07	42	6.00	38	6.31	37	5.51	33	4.62	28	4.28	35	5.14	33	4.37	29	4.54	23	3.73	31	5.34	18	3.52	18	3.01
TRINITY_DN1079_c0_g1	2810	91.67	2243	77.83	3037	84.93	1490	42.74	1268	43.50	1458	44.12	1867	53.08	1538	50.58	1681	52.11	2746	80.71	2270	69.78	2068	64.35	3042	102.88	2289	87.35	2591	86.24
TRINITY_DN1079_c0_g2	2351	74.22	1974	66.72	2541	69.76	1355	38.51	1227	40.64	1393	41.57	1746	52.39	1327	42.41	1583	47.80	2610	74.82	2092	66.90	1942	60.62	2389	78.43	1615	62.39	1844	62.00
TRINITY_DN107_c0_g1	719	20.50	554	16.24	762	18.83	900	23.02	691	19.95	889	22.49	1065	25.31	916	24.38	1002	24.94	759	19.41	710	20.24	739	20.02	489	15.13	440	15.83	497	15.14
TRINITY_DN107_c1_g1	210	3.17	207	3.54	299	3.81	360	4.67	375	5.81	433	5.72	470	6.57	287	4.50	392	5.15	268	3.65	215	3.08	242	3.51	136	2.11	76	1.56	51	0.75
TRINITY_DN107_c1_g2	3218	35.16	2828	32.95	3572	33.73	4180	41.51	3524	40.57	4175	42.31	4581	44.67	3650	41.10	4047	42.26	3556	35.90	3431	37.74	3106	33.41	2909	32.95	2572	33.71	2744	31.66
TRINITY_DN107_c1_g3	633	75.38	588	71.66	750	75.63	873	91.13	700	87.04	903	100.01	864	90.49	694	79.41	773	84.00	803	81.23	650	76.17	693	83.09	756	94.24	655	94.63	798	99.40
TRINITY_DN10800_c0_g1	1	0.06	3	0.20	1	0.05	2	0.11	3	0.20	17	0.98	1	0.06	2	0.12	7	0.41	2	0.11	4	0.25	69	4.28	1	0.07	0	0.00	2	0.13
TRINITY_DN10801_c0_g1	50	23.22	71	30.42	71	26.30	41	15.21	31	14.61	39	16.65	34	13.30	31	11.79	48	18.22	57	18.42	43	18.27	23	10.96	43	20.90	39	22.15	49	23.07
TRINITY_DN10802_c0_g1	0	0.00	0	0.00	0	0.00	0	0.00	0	0.00	0	0.00	0	0.00	0	0.00	0	0.00	0	0.00	0	0.00	0	0.00	0	0.00	0	0.00	0	0.00
TRINITY_DN10802_c0_g2	4	3.53	12	9.04	5	3.34	4	2.61	3	2.58	7	5.52	0	0.00	19	12.27	6	3.98	6	3.19	6	4.49	6	5.27	6	5.38	7	7.36	10	8.58
TRINITY_DN10803_c0_g1	0	0.00	2	8.49	1	0.34	0	0.00	1	5.08	1	0.21	1	0.35	3	3.99	2	0.70	5	1.48	3	1.16	2	0.66	2	0.47	0	0.00	2	0.46
TRINITY_DN10803_c0_g2	0	0.00	0	0.00	0	0.00	0	0.00	0	0.00	0	0.00	0	0.00	0	0.00	0	0.00	0	0.00	0	0.00	0	0.00	0	0.00	0	0.00	0	0.00
TRINITY_DN10804_c0_g1	7436	82.77	6639	77.52	8760	86.45	5451	55.93	4808	55.14	5577	56.68	2685	26.98	2191	25.54	2440	26.11	11058	116.06	10255	115.91	10486	113.62	4183	48.36	3537	45.91	3923	43.38
TRINITY_DN10804_c0_g2	0	0.00	0	0.00	0	0.00	0	0.00	0	0.00	0	0.00	0	0.00	0	0.00	0	0.00	0	0.00	1	5.56	0	0.00	0	0.00	0	0.00	1	7.27
TRINITY_DN10804_c1_g1	10	0.64	5	0.35	15	0.85	7	0.40	4	0.31	7	0.46	9	0.56	7	0.52	17	1.04	18	1.04	21	1.50	20	1.27	6	0.47	4	0.33	1	0.08
TRINITY_DN10805_c0_g1	36	1.40	29	0.83	40	1.15	51	1.60	33	0.93	31	0.92	63	1.64	55	1.65	39	1.12	29	0.71	26	0.70	27	0.90	21	0.70	13	0.59	20	1.05
TRINITY_DN10806_c0_g1	36	2.41	40	1.47	37	1.07	52	1.76	66	2.52	64	1.99	84	2.85	96	3.91	77	3.35	26	0.95	44	1.48	30	1.52	11	0.38	21	0.85	14	1.64
TRINITY_DN10806_c1_g1	0	0.00	0	0.00	0	0.00	0	0.00	0	0.00	0	0.00	0	0.00	0	0.00	2	83.40	0	0.00	0	0.00	0	0.00	0	0.00	0	0.00	0	0.00
TRINITY_DN10807_c0_g1	113	3.02	109	3.09	137	3.16	75	1.81	59	1.66	71	1.76	63	1.50	70	1.90	56	1.41	94	2.29	137	3.67	68	1.80	79	2.20	59	1.89	80	2.25
TRINITY_DN10808_c0_g1	0	0.00	0	0.00	0	0.00	0	0.00	0	0.00	0	0.00	0	0.00	0	0.00	0	0.00	0	0.00	0	0.00	0	0.00	0	0.00	0	0.00	0	0.00
TRINITY_DN10808_c0_g2	231	14.20	218	13.82	272	14.24	247	13.28	226	14.58	262	14.94	221	12.05	213	12.89	210	11.07	256	13.70	230	14.22	286	17.90	236	14.97	168	12.36	168	11.13
TRINITY_DN10808_c1_g1	11	0.58	9	0.49	13	0.58	4	0.19	2	0.11	5	0.24	3	0.14	4	0.21	5	0.24	6	0.28	6	0.31	8	0.42	1	0.05	3	0.19	3	0.17
TRINITY_DN10809_c0_g1	4357	160.02	3847	148.98	4999	157.70	4355	143.93	3841	148.25	4475	152.65	3826	124.79	3288	122.04	3487	120.43	3925	130.38	3684	135.35	3822	139.12	4739	181.00	3902	172.21	4507	174.21
TRINITY_DN1080_c0_g1	1246	45.81	1032	39.79	1258	39.18	1120	36.83	964	36.69	1134	37.74	1185	37.77	968	34.53	1102	37.16	1210	40.25	1144	41.88	1147	41.56	1130	43.69	909	39.99	1039	40.13
TRINITY_DN10810_c0_g1	480	14.14	432	13.60	623	16.13	578	15.35	450	13.79	517	13.81	598	15.62	521	15.63	538	14.92	353	9.62	349	10.45	350	10.64	397	12.25	369	13.34	360	11.31
TRINITY_DN10811_c0_g1	14	1.37	5	0.50	4	0.33	4	0.34	6	0.61	8	0.74	7	0.60	6	0.56	7	0.63	4	0.34	4	0.39	3	0.30	3	0.30	2	0.23	8	0.81
TRINITY_DN10812_c0_g1	23	0.56	7	0.18	17	0.36	18	0.40	20	0.52	21	0.48	46	1.00	26	0.64	26	0.60	10	0.22	6	0.15	3	0.07	4	0.10	3	0.09	13	0.34
TRINITY_DN10813_c0_g1	3	41.84	4	34.73	0	0.00	1	7.09	1	10.32	1	9.91	0	0.00	6	39.93	4	29.95	9	41.95	10	76.21	4	37.94	0	0.00	2	23.86	3	30.28
TRINITY_DN10814_c0_g1	38	1.87	29	1.49	40	1.44	50	4.14	44	1.66	30	1.22	40	2.96	43	1.87	48	1.85	22	0.78	23	1.22	36	6.68	41	2.04	18	1.39	32	1.65
TRINITY_DN10814_c0_g2	0	0.00	0	0.00	0	0.00	0	0.00	0	0.00	0	0.00	0	0.00	0	0.00	1	38.32	0	0.00	0	0.00	0	0.00	0	0.00	0	0.00	0	0.00
TRINITY_DN10815_c0_g1	2613	55.49	2518	56.75	3091	56.61	3046	58.41	2689	59.95	3092	60.87	3190	60.18	2796	60.50	3010	60.45	2666	51.81	2688	57.23	2911	61.00	2568	56.66	2366	60.27	2584	57.79
TRINITY_DN10816_c0_g1	25	0.65	19	0.52	13	0.29	21	0.49	18	0.49	28	0.67	10	0.23	19	0.50	26	0.64	12	0.28	15	0.39	11	0.28	26	0.70	20	0.62	18	0.49
TRINITY_DN10816_c0_g2	41	0.49	23	0.44	43	0.50	43	0.54	44	0.63	52	0.83	60	1.03	40	0.94	54	0.83	54	0.65	59	0.88	50	0.93	36	0.58	25	0.39	44	0.65
TRINITY_DN10816_c0_g3	0	0.00	0	0.00	0	0.00	0	0.00	0	0.00	0	0.00	0	0.00	0	0.00	0	0.00	0	0.00	0	0.00	0	0.00	0	0.00	0	0.00	0	0.00
TRINITY_DN10816_c0_g4	16	0.36	20	0.48	22	0.43	24	0.49	14	0.33	21	0.44	24	0.48	31	0.71	23	0.49	32	0.66	32	0.72	21	0.47	4	0.09	12	0.33	6	0.14
TRINITY_DN10817_c0_g1	61	0.99	87	1.49	95	1.35	68	0.99	71	0.78	93	1.25	81	0.96	54	0.77	61	0.73	28	0.35	65	1.05	40	0.65	38	0.83	51	1.11	43	0.97
TRINITY_DN10817_c0_g2	0	0.00	0	0.00	0	0.00	0	0.00	0	0.00	0	0.00	0	0.00	0	0.00	0	0.00	0	0.00	0	0.00	0	0.00	0	0.00	0	0.00	0	0.00
TRINITY_DN10817_c1_g1	4	0.67	2	0.34	6	0.85	4	0.58	3	0.53	5	0.78	1	0.15	4	0.63	6	0.91	3	0.41	0	0.00	5	0.86	0	0.00	0	0.00	1	0.18
TRINITY_DN10818_c0_g1	1023	35.31	959	33.24	1203	35.83	846	26.91	697	25.40	794	25.28	826	24.44	750	25.82	776	24.89	968	31.39	900	29.12	972	32.95	831	28.16	833	33.74	918	32.02
TRINITY_DN10819_c0_g1	21	1.44	28	1.82	39	2.08	12	0.63	16	1.04	5	0.29	1	0.04	1	0.07	1	0.04	23	1.35	31	1.57	24	1.33	20	1.28	27	2.13	22	1.62
TRINITY_DN1081_c0_g1	791	19.23	830	21.15	1008	22.32	821	19.68	732	20.54	797	19.69	804	20.90	776	22.23	733	18.65	679	16.16	664	17.74	724	18.42	793	20.12	704	20.80	875	21.60
TRINITY_DN1081_c0_g2	607	24.40	520	22.11	681	23.80	728	25.49	558	22.54	674	24.30	692	23.70	579	22.32	620	22.20	664	23.93	618	24.67	575	22.66	469	19.49	417	20.01	527	22.09
TRINITY_DN1081_c4_g1	0	0.00	0	0.00	0	0.00	0	0.00	0	0.00	0	0.00	0	0.00	0	0.00	0	0.00	0	0.00	0	0.00	0	0.00	0	0.00	0	0.00	0	0.00
TRINITY_DN1081_c5_g1	0	0.00	0	0.00	0	0.00	0	0.00	0	0.00	0	0.00	0	0.00	0	0.00	0	0.00	0	0.00	0	0.00	0	0.00	0	0.00	0	0.00	0	0.00
TRINITY_DN10820_c0_g1	332	5.41	278	4.82	358	5.08	394	5.89	268	5.24	305	4.66	297	4.28	231	3.86	294	4.61	306	4.61	328	5.46	327	5.34	170	2.92	128	2.53	157	3.67
TRINITY_DN10821_c0_g1	0	0.00	0	0.00	0	0.00	1	4.78	0	0.00	0	0.00	0	0.00	0	0.00	0	0.00	0	0.00	0	0.00	0	0.00	0	0.00	0	0.00	0	0.00
TRINITY_DN10822_c0_g1	15	1.10	18	1.77	26	1.63	6	0.39	3	0.23	15	1.05	60	3.92	36	2.61	54	3.71	11	0.72	9	0.67	15	1.14	14	1.07	8	0.71	9	0.69
TRINITY_DN10822_c0_g2	5	0.35	4	0.29	7	0.42	5	0.31	5	0.36	11	0.71	3	0.18	4	0.28	5	0.32	40	2.45	35	2.42	47	3.26	3	0.22	2	0.17	1	0.07
TRINITY_DN10822_c1_g1	4	2.60	8	3.42	8	4.17	8	3.56	5	3.23	2	1.08	4	1.74	7	2.99	8	5.08	2	0.91	11	6.15	2	1.83	1	0.57	3	2.15	2	1.21
TRINITY_DN10823_c0_g1	0	0.00	0	0.00	0	0.00	0	0.00	3	80.01	1	25.69	2	30.12	2	35.88	0	0.00	3	22.62	1	19.28	1	22.71	1	17.23	0	0.00	0	0.00
TRINITY_DN10824_c0_g1	3	58.79	0	0.00	0	0.00	0	0.00	0	0.00	0	0.00	0	0.00	1	9.21	0	0.00	0	0.00	0	0.00	0	0.00	0	0.00	0	0.00	0	0.00
TRINITY_DN10824_c1_g1	0	0.00	0	0.00	0	0.00	1	44.51	0	0.00	0	0.00	0	0.00	0	0.00	1	0.00	0	0.00	0	0.00	0	0.00	0	0.00	0	0.00	0	0.00
TRINITY_DN10825_c0_g1	14	5.89	1	0.39	9	3.04	5	1.70	5	2.14	7	2.72	7	2.49	10	3.50	8	2.78	8	2.39	9	3.50	4	1.73	3	1.32	2	1.03	2	0.86
TRINITY_DN10826_c0_g1	40	1.94	18	0.82	56	2.12	57	2.21	55	2.41	80	2.91	44	1.76	34	1.42	31	1.27	66	2.32	45	2.13	39	1.74	35	1.75	30	1.58	32	1.34
TRINITY_DN10826_c1_g1	0	0.00	0	0.00	0	0.00	0	0.00	0	0.00	0	0.00	0	0.00	0	0.00	0	0.00	0	0.00	0	0.00	0	0.00	0	0.00	0	0.00	0	0.00
TRINITY_DN10827_c0_g1	15	3.05	4	0.85	4	0.70	4	0.71	2	0.43	9	1.79	7	1.24	2	0.39	8	1.49	4	0.68	1	0.19	5	1.06	2	0.43	6	1.52	6	1.31
TRINITY_DN10828_c0_g1	1	0.16	6	1.06	4	0.67	4	0.56	5	0.95	7	1.13	11	1.71	6	1.03	12	1.91	6	0.79	6	0.98	8	1.38	1	0.17	0	0.00	3	0.58
TRINITY_DN10829_c0_g1	1	0.80	4	2.12	3	1.42	21	11.38	5	3.63	11	7.16	14	8.59	9	4.98	14	8.83	16	16.75	3	2.33	7	5.95	2	1.23	0	0.00	2	1.30
TRINITY_DN1082_c0_g1	315	35.63	294	33.52	335	32.83	204	19.62	177	21.44	189	19.41	87	8.92	66	7.24	72	7.75	250	23.86	279	30.48	273	30.84	235	27.99	202	29.10	277	32.74
TRINITY_DN10830_c0_g1	1	0.00	1	35.76	1	34.24	2	57.93	1	41.30	0	0.00	0	0.00	3	86.73	2	64.79	0	0.00	0	0.00	2	67.67	0	0.00	1	43.75	0	0.00
TRINITY_DN10831_c0_g1	9	0.36	7	0.29	14	0.48	10	0.35	15	0.62	14	0.51	22	0.77	11	0.44	13	0.48	9	0.32	9	0.36	13	0.51	10	0.41	6	0.28	13	0.54
TRINITY_DN10831_c1_g1	14	1.24	9	0.83	20	1.51	20	1.57	15	1.39	21	1.73	20	1.57	32	2.78	20	1.64	15	1.16	12	1.05	8	0.71	8	0.74	8	0.86	6	0.56
TRINITY_DN10832_c0_g1	12	0.92	14	1.11	27	1.79	15	1.01	7	0.57	18	1.25	12	0.79	35	2.64	13	0.93	15	0.98	19	1.41	6	0.45	0	0.00	6	0.54	8	0.64
TRINITY_DN10833_c0_g1	30	3.50	42	5.02	67	6.62	68	6.98	68	8.28	54	5.93	36	3.69	31	3.52	55	5.85	27	2.68	33	3.79	31	3.74	40	4.95	33	4.80	34	4.15
TRINITY_DN10834_c0_g1	0	0.00	1	8.68	0	0.00	0	0.00	0	0.00	0	0.00	0	0.00	3	33.14	0	0.00	1	4.77	1	7.62	0	0.00	0	0.00	0	0.00	0	0.00
TRINITY_DN10835_c0_g1	16	0.81	19	0.97	29	1.26	15	0.71	24	1.20	15	0.69	25	1.13	20	1.01	29	1.36	29	1.26	14	0.71	15	0.73	6	0.30	8	0.49	12	0.62
TRINITY_DN10836_c0_g1	1653	64.34	1430	58.69	1697	56.79	14	0.49	16	0.65	6	0.22	3	0.10	2	0.08	2	0.07	1683	59.13	1504	58.50	1432	55.20	1290	52.25	956	44.73	1094	44.80
TRINITY_DN10837_c0_g1	11	20.16	31	43.88	23	29.54	20	24.29	24	40.05	15	23.26	24	33.35	33	38.48	31	38.23	40	36.91	23	31.81	44	74.27	22	38.39	15	30.68	28	46.41
TRINITY_DN10837_c0_g2	0	0.00	0	0.00	0	0.00	0	0.00	0	0.00	0	0.00	0	0.00	0	0.00	0	0.00	0	0.00	0	0.00	0	0.00	0	0.00	0	0.00	0	0.00
TRINITY_DN10837_c0_g3	30	7.09	29	6.73	51	9.99	19	3.80	17	4.15	39	8.57	46	9.62	38	8.07	44	9.09	112	21.04	97	22.16	93	22.58	68	16.86	42	12.37	56	13.81
TRINITY_DN10838_c0_g1	44	19.31	62	25.61	73	25.66	35	12.46	37	17.05	20	9.55	5	1.84	29	10.76	43	17.45	135	44.85	79	31.87	55	24.95	48	22.02	39	21.46	41	18.99
TRINITY_DN10839_c0_g1	0	0.00	0	0.00	0	0.00	0	0.00	0	0.00	0	0.00	2	39.01	0	0.00	1	16.31	3	29.18	0	0.00	0	0.00	0	0.00	0	0.00	0	0.00
TRINITY_DN10839_c0_g2	1	4.95	0	0.00	2	6.26	0	0.00	1	4.04	0	0.00	0	0.00	1	2.65	1	2.90	1	1.97	0	0.00	0	0.00	1	4.21	3	14.62	0	0.00
TRINITY_DN1083_c0_g1	129	4.22	129	4.38	177	5.10	161	4.37	95	2.90	136	3.53	225	5.98	185	5.23	201	6.18	193	5.09	164	4.70	179	5.30	81	2.37	77	2.81	137	4.30
TRINITY_DN1083_c0_g2	288	15.01	255	13.91	330	14.67	318	14.81	225	12.28	301	14.55	303	14.07	274	14.18	324	15.86	350	16.34	274	14.22	256	13.14	307	16.58	191	11.88	271	14.81
TRINITY_DN1083_c0_g3	129	3.98	111	3.62	126	3.34	100	2.77	100	3.23	113	3.23	104	2.84	89	2.78	131	3.80	143	4.00	117	3.61	102	3.11	122	3.91	106	3.92	108	3.50
TRINITY_DN1083_c1_g1	3877	95.11	3365	86.83	4410	92.45	1634	35.92	1373	35.19	1580	35.44	1720	36.63	1381	33.53	1579	35.41	2181	47.72	1952	46.88	2036	48.37	3160	79.42	2702	78.02	3094	78.41
TRINITY_DN1083_c2_g1	12	1.31	14	1.86	33	3.08	13	0.81	14	1.02	12	0.78	18	1.11	18	1.24	18	1.17	8	0.80	11	0.76	24	1.67	5	0.86	8	1.83	15	1.57
TRINITY_DN1083_c3_g1	14	0.71	21	1.09	29	1.26	33	1.45	31	1.61	26	1.22	41	1.82	30	1.50	43	2.02	11	0.50	21	1.06	14	0.70	6	0.31	10	0.60	23	1.22
TRINITY_DN1083_c5_g1	0	0.00	0	0.00	0	0.00	0	0.00	0	0.00	0	0.00	0	0.00	0	0.00	0	0.00	0	0.00	0	0.00	0	0.00	0	0.00	0	0.00	0	0.00
TRINITY_DN1083_c8_g1	630	15.24	642	16.47	799	16.66	804	17.55	718	18.23	769	17.25	789	16.95	692	17.03	699	15.97	503	11.11	578	14.01	692	16.53	560	14.08	574	16.66	649	16.53
TRINITY_DN10840_c0_g1	30	2.61	43	3.88	43	3.19	128	9.86	104	9.47	125	10.11	235	18.05	227	19.34	265	21.29	33	2.50	33	2.85	22	1.92	18	1.64	50	5.26	38	3.47
TRINITY_DN10840_c0_g2	33	1.31	40	1.67	48	1.63	21	0.75	20	0.83	21	0.77	48	1.69	47	1.88	42	1.57	29	1.04	32	1.27	27	1.06	24	1.02	31	1.48	27	1.13
TRINITY_DN10841_c0_g1	19	6.15	12	3.63	9	2.34	15	5.11	20	7.46	14	4.21	16	4.29	10	3.69	20	6.10	16	3.89	19	9.09	9	2.94	8	2.74	10	4.39	2	0.56
TRINITY_DN10841_c0_g2	3	3.00	2	1.68	6	4.48	5	3.63	3	2.89	0	0.00	7	5.59	4	2.86	4	2.95	3	1.75	1	0.83	1	0.98	0	0.00	0	0.00	0	0.00
TRINITY_DN10841_c2_g1	0	0.00	0	0.00	0	0.00	0	0.00	0	0.00	0	0.00	0	0.00	0	0.00	0	0.00	0	0.00	0	0.00	0	0.00	0	0.00	0	0.00	0	0.00
TRINITY_DN10841_c3_g1	6	0.85	12	1.73	10	1.20	4	0.49	3	0.44	7	0.93	18	2.24	10	1.35	9	1.16	8	0.95	5	0.70	9	1.29	0	0.00	2	0.35	0	0.00
TRINITY_DN10842_c0_g1	300	67.61	316	71.32	374	69.17	456	85.37	386	95.66	431	87.25	451	96.16	413	90.01	408	84.27	289	53.74	254	54.02	293	70.47	151	33.54	187	50.79	200	49.01
TRINITY_DN10843_c0_g1	306	15.58	289	15.23	341	15.15	471	20.74	413	21.03	495	22.33	486	22.54	462	24.11	464	22.01	280	13.07	246	11.92	219	10.67	234	13.12	182	11.27	205	10.56
TRINITY_DN10843_c0_g2	268	4.45	278	5.02	344	5.02	529	8.21	492	8.89	524	52.19	409	32.86	306	35.78	357	29.44	297	17.99	273	16.35	305	5.17	350	6.18	265	5.45	326	21.60
TRINITY_DN10843_c0_g3	15	0.59	11	0.45	13	0.44	17	0.60	14	0.57	19	0.69	9	0.31	11	0.43	10	0.37	14	0.49	11	0.43	18	0.70	1	0.04	0	0.00	5	0.21
TRINITY_DN10843_c0_g4	1844	42.21	1642	39.87	2023	39.92	4414	91.19	4011	96.37	4436	94.12	4330	88.02	3541	82.50	3963	85.73	1874	39.20	1681	38.56	1636	36.96	2113	50.26	1763	48.41	2108	50.81
TRINITY_DN10844_c0_g1	3	0.84	2	0.54	5	1.16	7	42.45	7	2.03	7	1.83	3	12.15	4	0.99	7	1.69	10	7.83	4	1.07	3	0.87	5	1.48	0	0.00	4	1.16
TRINITY_DN10844_c0_g2	4	0.29	12	0.91	8	0.50	9	0.58	12	0.92	7	0.48	9	0.58	10	0.72	11	0.75	5	0.32	8	0.58	9	0.66	7	0.53	0	0.00	1	0.08
TRINITY_DN10844_c0_g3	0	0.00	0	0.00	0	0.00	0	0.00	0	0.00	0	0.00	0	0.00	0	0.00	0	0.00	0	0.00	0	0.00	0	0.00	0	0.00	0	0.00	0	0.00
TRINITY_DN10844_c1_g1	1	0.46	0	0.00	2	0.74	2	0.74	2	0.73	0	0.00	3	1.08	2	0.76	4	1.35	0	0.00	2	0.66	2	0.84	0	0.00	1	0.56	1	0.47
TRINITY_DN10845_c0_g1	123	2.20	105	2.33	108	1.68	78	1.27	71	1.34	89	1.48	82	2.21	79	1.45	49	0.84	70	1.15	64	1.78	52	1.54	120	2.23	75	1.62	84	2.53
TRINITY_DN10846_c0_g1	691	70.64	711	72.08	839	71.15	1085	99.37	957	105.05	975	94.05	1168	106.21	1151	115.46	1093	105.73	735	63.78	727	74.27	793	80.76	791	85.75	702	90.52	796	86.04
TRINITY_DN10847_c0_g1	0	0.00	1	2.62	2	4.83	0	0.00	0	0.00	0	0.00	0	0.00	0	0.00	0	0.00	0	0.00	0	0.00	0	0.00	0	0.00	0	0.00	5	15.47
TRINITY_DN10848_c0_g1	78	5.41	62	4.47	72	4.11	158	9.71	127	9.26	116	7.49	147	9.15	114	7.81	122	7.88	68	4.12	61	4.23	51	3.47	60	4.25	76	6.41	68	4.95
TRINITY_DN10848_c1_g1	0	0.00	0	0.00	0	0.00	0	0.00	0	0.00	0	0.00	0	0.00	0	0.00	0	0.00	0	0.00	0	0.00	0	0.00	0	0.00	0	0.00	0	0.00
TRINITY_DN10849_c0_g1	2	4.29	0	0.00	0	0.00	1	1.39	1	1.92	0	0.00	0	0.00	1	1.32	1	1.41	0	0.00	0	0.00	0	0.00	0	0.00	0	0.00	1	1.91
TRINITY_DN1084_c0_g1	184	7.53	188	8.12	216	7.11	268	10.07	214	9.15	275	11.08	261	9.86	218	9.47	266	10.72	240	8.65	189	7.31	215	8.53	196	8.51	169	8.74	183	7.94
TRINITY_DN10850_c0_g1	391	15.73	320	14.96	395	14.41	403	16.74	337	17.21	457	19.76	501	19.96	372	16.88	356	14.44	559	22.72	372	16.38	310	14.26	382	16.82	244	12.59	323	14.15
TRINITY_DN10850_c0_g2	23	3.27	20	3.20	14	1.91	3	0.31	12	2.31	9	1.13	9	1.28	4	0.67	13	1.90	13	1.48	14	1.83	9	1.50	13	1.59	8	1.58	8	0.98
TRINITY_DN10850_c0_g3	0	0.00	1	11.71	0	0.00	0	0.00	0	0.00	0	0.00	1	12.28	1	8.98	0	0.00	0	0.00	0	0.00	0	0.00	0	0.00	0	0.00	0	0.00
TRINITY_DN10850_c1_g1	10	0.53	8	3.73	6	0.28	32	1.53	29	1.84	26	1.29	47	2.22	17	0.91	30	30.35	12	0.57	13	0.69	3	0.21	2	0.11	7	0.50	9	0.60
TRINITY_DN10850_c1_g2	4	0.63	2	0.32	11	1.45	4	0.55	6	0.99	2	0.29	1	0.15	2	0.33	3	0.43	6	0.86	7	0.99	4	0.64	5	0.79	2	0.43	0	0.00
TRINITY_DN10851_c0_g1	106	2.05	97	1.99	108	1.80	112	1.95	89	1.82	100	1.78	103	1.76	84	1.65	75	1.36	54	0.95	59	1.14	51	0.97	42	0.84	42	0.97	34	0.68
TRINITY_DN10852_c0_g1	2	0.14	5	0.36	2	0.12	4	0.24	5	0.36	7	0.45	7	0.43	3	0.20	3	0.19	0	0.00	1	0.07	1	0.07	3	0.22	2	0.17	4	0.29
TRINITY_DN10853_c0_g1	10	1.30	12	1.74	16	1.14	14	1.53	11	0.88	17	2.01	22	2.10	18	1.58	21	1.89	18	1.62	9	0.88	17	1.29	8	1.11	17	2.45	9	1.27
TRINITY_DN10854_c0_g1	3675	293.79	3917	324.52	4482	304.98	4264	300.61	4313	360.31	4507	332.67	4432	310.66	4184	327.15	4332	318.09	2774	192.75	2976	234.78	3352	266.07	4047	337.34	3880	373.34	4348	364.91
TRINITY_DN10855_c0_g1	0	0.00	5	27.68	1	8.39	3	19.10	3	19.85	2	16.48	1	5.74	1	4.27	0	0.00	1	4.77	0	0.00	0	0.00	0	0.00	0	0.00	0	0.00
TRINITY_DN10856_c0_g1	1	4.23	1	2.93	2	5.43	5	12.35	1	3.51	0	0.00	6	17.89	5	11.60	7	17.71	0	0.00	0	0.00	0	0.00	0	0.00	1	4.26	0	0.00
TRINITY_DN10857_c0_g1	6	1.52	9	3.20	4	1.07	12	4.36	8	4.06	5	2.53	8	2.26	12	3.59	13	3.56	7	1.78	7	2.32	8	4.24	8	3.69	7	2.26	5	2.66
TRINITY_DN10857_c0_g2	0	0.00	0	0.00	0	0.00	0	0.00	0	0.00	0	0.00	0	0.00	0	0.00	0	0.00	0	0.00	0	0.00	0	0.00	0	0.00	0	0.00	0	0.00
TRINITY_DN10858_c0_g1	14	1.24	8	0.63	7	0.45	10	0.67	6	0.66	4	0.28	7	0.65	14	1.50	9	0.63	2	0.13	3	0.23	4	0.30	12	0.95	6	0.77	3	0.24
TRINITY_DN10858_c0_g2	22	0.83	15	0.60	15	0.49	22	0.75	21	0.83	16	0.56	29	0.97	18	0.68	38	1.35	8	0.27	19	0.72	8	0.30	7	0.27	8	0.36	9	0.36
TRINITY_DN10858_c1_g1	0	0.00	0	0.00	0	0.00	0	0.00	0	0.00	0	0.00	1	1.71	0	0.00	0	0.00	0	0.00	0	0.00	0	0.00	0	0.00	1	2.51	0	0.00
TRINITY_DN10858_c2_g1	0	0.00	0	0.00	0	0.00	0	0.00	0	0.00	0	0.00	0	0.00	0	0.00	0	0.00	0	0.00	0	0.00	0	0.00	0	0.00	0	0.00	0	0.00
TRINITY_DN10859_c0_g1	1972	83.67	1958	87.45	2417	88.07	1901	72.23	1647	73.15	1810	71.08	1843	68.94	1800	76.36	1891	74.88	1643	62.60	1711	72.46	1872	78.60	1760	77.67	1680	85.69	1865	83.09
TRINITY_DN1085_c0_g1	14	5.26	6	2.13	4	1.22	30	9.20	15	5.77	30	10.43	30	9.61	43	13.68	23	7.24	7	1.91	5	1.75	1	0.39	1	0.40	0	0.00	0	0.00
TRINITY_DN1085_c0_g2	4709	157.51	4346	147.21	5259	151.64	6804	207.06	5699	200.69	6849	210.90	5654	164.48	4729	158.39	5197	166.89	7755	232.07	6592	219.26	6585	220.91	4482	155.75	3862	152.52	4392	159.06
TRINITY_DN1085_c1_g1	182	5.22	153	4.67	177	4.26	28	0.75	24	0.72	30	0.78	15	0.37	13	0.38	14	0.39	289	7.35	214	6.04	199	5.59	67	2.02	54	1.90	50	1.50
TRINITY_DN1085_c1_g2	275	8.97	246	8.48	317	8.90	393	11.54	300	10.27	344	10.41	366	10.59	322	10.63	295	9.06	281	8.32	263	8.58	294	9.49	256	8.69	236	9.25	251	8.62
TRINITY_DN1085_c3_g1	26	2.31	11	0.97	32	2.37	25	1.86	20	1.76	6	0.48	14	1.05	4	0.33	14	1.12	26	1.96	18	1.61	22	2.02	7	0.70	8	0.81	5	0.50
TRINITY_DN1085_c5_g1	0	0.00	0	0.00	0	0.00	0	0.00	0	0.00	0	0.00	0	0.00	0	0.00	0	0.00	0	0.00	0	0.00	0	0.00	0	0.00	0	0.00	0	0.00
TRINITY_DN10860_c0_g1	227	6.92	222	6.48	278	7.29	268	7.06	218	6.37	257	6.81	298	7.47	299	8.72	271	7.21	291	7.87	246	7.91	268	7.93	189	5.69	162	6.29	180	5.53
TRINITY_DN10860_c1_g1	299	19.51	290	20.16	361	19.95	260	15.59	258	16.51	280	16.94	320	18.32	256	16.33	283	17.55	295	16.98	305	19.77	275	17.27	277	18.72	210	16.26	330	22.54
TRINITY_DN10861_c0_g1	20	0.73	22	0.85	26	0.82	32	1.06	14	0.54	17	0.58	33	1.07	33	1.22	25	0.86	28	0.93	30	1.10	41	1.49	11	0.42	9	0.40	10	0.39
TRINITY_DN10862_c0_g1	7	1.12	7	1.22	8	1.26	4	0.57	3	0.51	1	0.15	9	1.27	11	1.69	17	2.75	5	0.81	8	1.27	4	0.66	7	1.16	1	0.20	1	0.17
TRINITY_DN10863_c0_g1	0	0.00	3	2.31	1	0.68	7	11.75	12	7.23	5	3.47	3	2.19	6	10.39	7	4.30	7	3.32	1	0.76	6	3.51	2	1.83	1	1.08	1	0.88
TRINITY_DN10863_c0_g2	7	4.51	6	3.43	3	1.50	2	0.99	6	3.85	7	4.09	13	6.91	11	5.49	8	4.04	2	0.84	5	2.84	3	1.96	0	0.00	4	3.14	3	1.92
TRINITY_DN10863_c2_g1	18	2.42	8	1.09	20	2.27	10	1.17	11	1.54	14	1.75	10	1.18	11	1.40	7	0.85	9	1.01	3	0.40	12	1.63	7	0.98	3	0.49	8	1.12
TRINITY_DN10863_c3_g1	0	0.00	0	0.00	0	0.00	0	0.00	0	0.00	0	0.00	0	0.00	0	0.00	0	0.00	0	0.00	0	0.00	0	0.00	0	0.00	0	0.00	0	0.00
TRINITY_DN10863_c3_g2	0	0.00	0	0.00	0	0.00	0	0.00	1	4.21	1	3.99	0	0.00	0	0.00	0	0.00	0	0.00	0	0.00	0	0.00	0	0.00	0	0.00	0	0.00
TRINITY_DN10864_c0_g1	1398	73.90	1175	65.13	1500	68.10	1182	55.76	988	54.81	1155	56.67	1213	56.73	1071	56.59	1205	59.26	1621	76.29	1404	74.03	1425	75.05	1147	63.10	1037	65.82	1217	67.80
TRINITY_DN10865_c0_g1	422	7.95	343	6.87	471	7.67	504	8.59	415	8.22	534	9.34	571	9.58	521	10.04	552	9.86	406	7.02	317	6.00	382	7.10	347	6.79	277	6.26	325	6.45
TRINITY_DN10865_c1_g1	584	98.34	628	105.84	782	111.00	834	118.22	689	121.66	724	112.90	688	101.00	625	98.62	626	94.01	575	77.80	494	80.00	530	91.96	731	132.39	653	139.75	738	133.50
TRINITY_DN10866_c0_g1	104	5.65	99	5.64	114	5.31	249	12.10	204	11.62	214	10.79	239	11.50	214	11.61	217	11.02	64	3.10	59	3.19	41	2.21	126	7.13	99	6.48	105	6.00
TRINITY_DN10867_c0_g1	180	10.93	167	10.61	231	12.01	238	12.90	196	12.47	245	13.81	556	29.88	390	23.56	553	31.30	201	10.84	189	11.42	186	11.24	85	5.38	68	4.98	86	5.49
TRINITY_DN10868_c0_g1	649	22.82	637	23.65	846	25.49	871	27.58	812	29.92	921	29.96	792	24.68	703	25.07	739	24.47	725	23.06	630	22.11	684	23.82	715	26.13	704	29.68	712	26.40
TRINITY_DN10868_c0_g2	15	0.39	8	0.22	11	0.24	11	0.26	14	0.38	12	0.29	15	0.34	10	0.26	9	0.22	7	0.16	6	0.16	13	0.33	8	0.21	8	0.25	3	0.08
TRINITY_DN10869_c1_g1	16	0.41	19	0.52	15	0.34	22	0.51	11	0.30	33	0.79	20	0.46	23	0.61	27	0.66	29	0.69	16	0.42	14	0.36	5	0.13	2	0.06	5	0.14
TRINITY_DN1086_c0_g1	816	23.16	810	24.28	911	22.24	1284	30.26	1247	34.31	1268	30.71	3203	74.39	2692	71.83	2981	73.86	882	23.36	739	21.55	862	24.55	414	11.51	316	10.33	402	11.42
TRINITY_DN1086_c0_g2	54	8.71	53	8.54	59	7.91	8	1.10	8	1.32	17	2.57	28	3.98	28	4.24	15	2.16	84	11.05	58	9.03	62	10.14	14	2.43	6	1.34	5	0.91
TRINITY_DN1086_c1_g1	6	0.51	6	0.49	4	7.10	6	0.45	5	0.44	13	1.02	1	0.07	4	0.33	3	0.23	11	0.73	3	3.63	4	0.34	0	0.00	1	0.10	0	0.00
TRINITY_DN1086_c2_g1	0	0.00	0	0.00	0	0.00	0	0.00	0	0.00	0	0.00	0	0.00	0	0.00	0	0.00	0	0.00	0	0.00	0	0.00	0	0.00	0	0.00	0	0.00
TRINITY_DN1086_c3_g1	0	0.00	0	0.00	0	0.00	0	0.00	0	0.00	0	0.00	1	1.58	0	0.00	0	0.00	0	0.00	0	0.00	0	0.00	0	0.00	0	0.00	0	0.00
TRINITY_DN10870_c0_g1	172	13.24	191	15.06	191	12.40	126	8.97	110	8.72	118	8.41	165	11.00	116	8.66	142	10.03	296	20.18	240	18.01	251	18.94	91	7.20	70	6.42	83	6.63
TRINITY_DN10870_c0_g2	0	0.00	0	0.00	0	0.00	0	0.00	0	0.00	0	0.00	0	0.00	0	0.00	0	0.00	0	0.00	0	0.00	0	0.00	0	0.00	0	0.00	0	0.00
TRINITY_DN10870_c1_g1	11	0.53	8	0.40	16	0.63	3	0.12	4	0.20	1	0.04	10	0.41	11	0.53	19	0.84	14	0.60	14	0.67	17	0.81	5	0.23	3	0.17	0	0.00
TRINITY_DN10871_c0_g1	24	1.49	13	1.73	27	2.08	12	1.16	12	1.26	11	0.89	9	0.68	2	0.26	4	0.55	21	2.58	32	2.13	23	2.28	5	0.44	5	0.56	3	0.18
TRINITY_DN10871_c1_g1	0	0.00	0	0.00	0	0.00	0	0.00	0	0.00	0	0.00	0	0.00	0	0.00	0	0.00	0	0.00	0	0.00	0	0.00	0	0.00	0	0.00	0	0.00
TRINITY_DN10871_c2_g1	0	0.00	0	0.00	0	0.00	0	0.00	0	0.00	0	0.00	0	0.00	0	0.00	0	0.00	0	0.00	0	0.00	0	0.00	0	0.00	0	0.00	0	0.00
TRINITY_DN10872_c0_g1	13	0.23	14	0.26	23	0.35	15	0.24	14	0.26	22	0.36	52	0.81	13	0.23	30	0.50	20	0.32	15	0.26	6	0.10	2	0.04	10	0.21	4	0.07
TRINITY_DN10873_c0_g1	1107	25.30	946	22.94	1158	22.82	1057	21.85	929	22.34	1121	23.78	1000	20.31	845	19.67	990	21.40	1239	25.89	1012	23.19	981	22.15	925	21.96	669	18.36	765	18.44
TRINITY_DN10874_c0_g1	273	7.46	244	7.11	309	7.30	197	4.73	176	5.10	151	3.80	224	5.44	225	6.13	201	5.09	302	7.54	266	7.44	358	9.53	216	6.15	205	6.80	236	6.54
TRINITY_DN10875_c0_g1	4	0.19	0	0.00	2	0.08	18	0.76	14	0.69	15	0.66	18	0.75	16	0.76	10	0.44	5	0.21	3	0.14	0	0.00	1	0.05	0	0.00	0	0.00
TRINITY_DN10875_c0_g2	667	38.75	624	37.83	779	39.17	556	31.81	436	26.57	595	32.00	549	28.10	468	26.66	602	32.18	457	23.56	469	27.30	476	31.58	519	31.51	376	26.20	427	25.65
TRINITY_DN10875_c0_g3	1	0.22	3	0.66	3	0.55	0	0.00	1	0.23	1	0.21	1	0.19	4	0.81	3	0.59	4	0.70	2	0.43	1	0.23	8	1.87	4	1.09	1	0.23
TRINITY_DN10876_c0_g1	93	3.58	70	2.91	92	3.01	241	8.47	231	9.58	259	9.68	217	7.89	201	8.24	211	7.88	55	2.08	44	1.72	46	1.85	75	3.32	60	2.53	58	2.63
TRINITY_DN10877_c0_g1	51	1.01	62	1.30	64	1.09	78	1.39	61	1.26	67	1.23	79	1.39	79	1.59	77	1.44	40	0.72	52	1.03	34	0.66	12	0.25	8	0.19	11	0.23
TRINITY_DN10877_c0_g2	11	0.89	5	0.42	8	0.50	23	1.15	14	0.97	21	1.17	21	1.04	13	0.72	8	0.53	3	0.16	10	0.57	3	0.17	4	0.30	8	0.86	10	0.59
TRINITY_DN10878_c0_g1	1915	47.11	1776	46.32	2048	43.43	2528	56.11	2171	56.06	2601	59.32	2668	58.29	2313	57.86	2424	56.33	1771	39.77	1662	40.97	1693	41.13	1834	46.89	1594	47.06	1771	45.88
TRINITY_DN10879_c0_g1	303	14.61	240	9.74	376	14.81	453	18.60	424	21.22	457	19.81	515	20.60	422	19.88	463	19.58	363	16.78	362	16.60	349	16.21	391	15.74	334	16.00	352	17.96
TRINITY_DN1087_c0_g1	25	1.76	21	0.82	32	0.84	41	1.11	36	1.68	48	1.70	27	1.03	47	1.62	39	1.01	29	0.83	17	0.48	21	0.64	31	0.90	34	1.87	27	1.05
TRINITY_DN1087_c1_g1	565	39.97	524	38.59	714	43.34	471	29.59	431	31.28	484	31.04	594	36.25	564	38.13	513	32.54	562	34.39	503	33.55	468	32.24	454	33.66	417	35.03	466	34.57
TRINITY_DN1087_c1_g2	1326	98.19	1172	90.40	1423	89.81	1124	72.95	908	69.60	1196	81.45	1702	110.37	1500	108.72	1655	112.02	1695	109.82	1410	103.40	1295	95.71	1192	92.05	959	86.02	1093	84.99
TRINITY_DN10880_c0_g1	30	0.89	17	0.52	40	0.91	93	1.75	76	1.90	106	2.18	155	3.07	108	2.46	137	2.91	148	3.41	109	2.41	99	2.08	26	0.82	39	1.45	25	0.82
TRINITY_DN10881_c0_g1	189	17.79	133	13.11	189	14.97	108	11.24	83	8.21	83	7.33	109	9.14	66	6.04	84	7.36	77	6.59	80	7.52	67	6.38	252	24.86	172	19.88	211	21.11
TRINITY_DN10881_c1_g1	3	1.50	1	0.46	4	1.59	0	0.00	0	0.00	0	0.00	3	1.26	2	0.81	0	0.00	2	0.68	2	0.91	0	0.00	3	1.57	1	0.61	0	0.00
TRINITY_DN10881_c1_g2	0	0.00	0	0.00	0	0.00	0	0.00	0	0.00	0	0.00	0	0.00	0	0.00	0	0.00	0	0.00	0	0.00	0	0.00	0	0.00	0	0.00	0	0.00
TRINITY_DN10882_c0_g1	52	2.95	37	2.32	39	1.89	14	0.77	12	0.71	13	0.63	9	0.53	20	1.40	13	0.62	73	3.64	63	3.41	71	3.96	50	2.98	40	3.30	47	2.67
TRINITY_DN10882_c1_g1	0	0.00	0	0.00	4	10.45	0	0.00	0	0.00	0	0.00	0	0.00	0	0.00	0	0.00	0	0.00	0	0.00	0	0.00	0	0.00	0	0.00	0	0.00
TRINITY_DN10883_c0_g1	686	46.15	707	45.24	807	44.47	1485	84.23	1201	78.45	1455	85.06	1460	84.85	1330	81.77	1425	83.16	545	32.32	529	36.92	505	32.35	572	41.11	562	45.71	653	42.91
TRINITY_DN10883_c0_g2	13	0.47	12	0.45	20	0.62	30	0.97	19	0.74	27	0.90	21	0.67	24	0.89	45	1.54	7	0.23	13	0.47	9	0.32	14	0.52	10	0.43	6	0.23
TRINITY_DN10883_c1_g1	4	0.22	5	0.29	1	0.05	4	0.20	3	0.18	6	0.31	6	0.30	5	0.28	5	0.26	6	0.30	6	0.33	3	0.17	8	0.47	3	0.20	0	0.00
TRINITY_DN10884_c0_g1	1	0.25	2	0.49	0	0.00	1	0.21	4	1.04	4	0.94	2	0.44	4	0.90	3	0.66	2	0.39	0	0.00	3	0.78	1	0.27	3	0.93	2	0.52
TRINITY_DN10885_c0_g1	8	0.94	15	1.81	15	1.50	7	0.72	16	1.97	20	2.19	17	1.76	11	1.25	25	2.69	7	0.70	12	1.39	4	0.47	11	1.36	5	0.71	6	0.74
TRINITY_DN10885_c0_g2	1	0.69	0	0.00	2	1.07	4	3.53	1	0.69	3	1.88	1	0.57	3	1.59	0	0.00	0	0.00	3	1.82	0	0.00	0	0.00	2	1.67	1	0.68
TRINITY_DN10886_c0_g1	0	0.00	0	0.00	0	0.00	0	0.00	0	0.00	0	0.00	0	0.00	0	0.00	0	0.00	0	0.00	0	0.00	0	0.00	0	0.00	0	0.00	0	0.00
TRINITY_DN10886_c0_g2	3	0.39	1	0.13	7	0.78	4	0.46	3	0.41	1	0.12	3	0.35	0	0.00	7	0.83	2	0.22	6	0.77	3	0.40	4	0.55	0	0.00	0	0.00
TRINITY_DN10886_c1_g1	11	0.41	13	0.51	6	0.19	25	0.83	15	0.58	24	0.82	39	1.28	34	1.27	25	0.87	14	0.47	20	0.74	15	0.55	6	0.23	4	0.18	6	0.23
TRINITY_DN10886_c2_g1	12	0.29	12	0.31	13	0.27	26	0.57	28	0.72	24	0.54	19	0.41	16	0.40	16	0.37	3	0.07	10	0.24	2	0.05	2	0.05	5	0.15	0	0.00
TRINITY_DN10886_c2_g2	2	0.13	4	0.26	3	0.16	12	0.67	1	0.07	8	0.46	4	0.22	3	0.19	10	0.58	8	0.44	3	0.19	2	0.12	1	0.07	3	0.23	0	0.00
TRINITY_DN10887_c0_g1	567	33.40	594	36.62	619	31.23	753	39.59	749	46.22	780	42.64	659	34.34	624	36.59	648	35.59	800	41.88	731	42.87	710	41.58	626	38.43	490	34.77	569	35.21
TRINITY_DN10888_c0_g1	1	0.05	6	0.33	9	0.37	9	0.42	4	0.25	4	0.18	3	0.15	8	0.45	11	0.54	6	0.26	1	0.05	5	0.29	6	0.36	6	0.35	3	0.17
TRINITY_DN10888_c0_g2	1	0.40	0	0.00	0	0.00	0	0.00	0	0.00	0	0.00	5	1.71	0	0.00	3	1.00	0	0.00	0	0.00	0	0.00	0	0.00	0	0.00	0	0.00
TRINITY_DN10889_c0_g1	7	0.66	6	0.59	12	1.15	8	0.96	4	0.98	3	0.26	6	1.14	5	0.46	4	0.36	13	1.15	9	0.96	3	0.28	4	0.40	1	0.11	2	0.20
TRINITY_DN1088_c0_g1	287	22.31	268	21.65	292	19.37	199	13.73	152	12.36	199	14.36	237	16.26	172	13.16	169	12.16	331	22.54	318	24.52	277	21.49	318	25.79	187	17.54	273	22.26
TRINITY_DN1088_c0_g2	0	0.00	0	0.00	0	0.00	0	0.00	0	0.00	0	0.00	0	0.00	0	0.00	0	0.00	0	0.00	1	15.75	0	0.00	0	0.00	0	0.00	0	0.00
TRINITY_DN1088_c0_g3	257	19.67	247	19.66	312	20.39	319	21.68	251	20.11	389	27.65	432	29.20	302	22.77	336	23.82	556	37.32	464	35.24	402	30.70	293	23.40	193	17.83	221	17.75
TRINITY_DN10890_c0_g1	37	0.98	39	1.08	41	0.93	39	0.93	31	0.87	25	0.62	56	1.33	41	1.09	42	1.04	79	1.90	72	1.93	82	2.15	30	0.83	20	0.65	36	1.01
TRINITY_DN10891_c0_g1	2	0.25	4	0.51	7	0.74	2	0.22	3	0.39	3	0.35	2	0.22	11	1.32	12	1.37	3	0.32	2	0.25	7	0.88	0	0.00	3	0.46	4	0.52
TRINITY_DN10892_c0_g1	0	0.00	0	0.00	0	0.00	0	0.00	0	0.00	0	0.00	0	0.00	0	0.00	0	0.00	0	0.00	0	0.00	0	0.00	0	0.00	1	50.68	0	0.00
TRINITY_DN10892_c0_g2	0	0.00	0	0.00	0	0.00	0	0.00	0	0.00	0	0.00	0	0.00	0	0.00	0	0.00	0	0.00	0	0.00	0	0.00	0	0.00	0	0.00	0	0.00
TRINITY_DN10892_c0_g3	0	0.00	0	0.00	0	0.00	0	0.00	0	0.00	0	0.00	0	0.00	0	0.00	0	0.00	0	0.00	0	0.00	0	0.00	0	0.00	0	0.00	0	0.00
TRINITY_DN10892_c0_g4	1	2.26	0	0.00	0	0.00	0	0.00	1	2.02	0	0.00	0	0.00	0	0.00	0	0.00	0	0.00	0	0.00	0	0.00	0	0.00	0	0.00	0	0.00
TRINITY_DN10892_c1_g1	2	0.14	0	0.00	2	0.12	10	1.89	7	0.52	10	2.31	18	1.14	7	0.49	16	1.07	6	1.32	8	0.57	6	0.43	1	0.07	2	0.17	0	0.00
TRINITY_DN10892_c1_g2	3	1.21	1	0.38	0	0.00	0	0.00	0	0.00	0	0.00	3	1.03	3	1.01	4	1.34	0	0.00	0	0.00	0	0.00	0	0.00	0	0.00	0	0.00
TRINITY_DN10893_c0_g1	148	13.64	138	13.15	183	14.36	21	1.71	19	1.83	13	1.11	62	5.04	45	4.05	34	2.89	116	9.27	108	9.85	119	10.98	181	17.43	169	18.83	204	19.71
TRINITY_DN10894_c0_g1	85	1.82	62	1.35	99	1.82	52	0.96	43	0.92	48	1.19	61	1.11	65	1.51	71	1.43	122	2.35	120	2.82	81	1.69	57	1.21	59	1.50	58	1.25
TRINITY_DN10894_c0_g2	10	0.52	19	1.04	16	0.72	9	0.42	5	0.27	4	0.19	3	0.14	0	0.00	7	0.34	3	0.14	10	0.52	4	0.21	12	0.65	9	0.57	7	0.38
TRINITY_DN10894_c0_g3	12	1.09	3	0.28	7	0.54	2	0.16	4	0.38	0	0.00	1	0.08	6	0.53	0	0.00	9	0.71	5	0.45	0	0.00	8	0.76	5	0.55	1	0.10
TRINITY_DN10895_c0_g1	257	9.26	257	9.66	327	9.98	268	8.60	241	8.84	249	8.27	289	9.66	241	8.84	238	8.10	202	6.65	208	7.76	211	7.38	277	10.37	229	9.28	233	8.63
TRINITY_DN10896_c0_g1	448	22.62	361	19.24	461	19.47	579	25.99	472	24.70	576	26.32	627	28.04	575	28.62	613	28.29	461	21.05	422	21.56	413	20.84	245	12.74	212	13.07	233	12.41
TRINITY_DN10897_c0_g1	244	40.83	275	46.31	248	34.85	346	50.02	319	55.59	282	43.91	286	41.85	209	32.66	301	45.12	295	40.53	269	43.90	244	41.46	240	42.19	259	52.82	269	46.94
TRINITY_DN10898_c0_g1	24	0.48	22	0.47	25	0.43	44	0.80	40	0.84	34	0.63	41	0.73	45	0.92	40	0.76	20	0.37	36	0.72	24	0.47	6	0.12	2	0.05	2	0.04
TRINITY_DN10899_c0_g1	0	0.00	1	0.10	2	0.16	4	0.34	5	0.50	2	0.18	1	0.08	2	0.19	0	0.00	1	0.08	5	0.48	2	0.19	0	0.00	9	1.05	3	0.30
TRINITY_DN1089_c0_g1	500	14.23	501	14.93	597	13.48	564	13.46	478	14.61	612	14.86	762	16.70	628	16.42	659	16.66	457	10.13	519	13.96	511	12.39	446	12.02	360	13.36	455	14.25
TRINITY_DN108_c0_g1	1823	94.02	1697	91.47	2066	90.62	1687	77.20	1544	83.17	1761	82.99	1804	83.12	1639	84.16	1698	80.90	1625	73.94	1648	83.69	1836	94.64	1740	93.44	1421	87.26	1684	92.83
TRINITY_DN108_c0_g2	0	0.00	0	0.00	0	0.00	0	0.00	0	0.00	0	0.00	0	0.00	0	0.00	0	0.00	0	0.00	0	0.00	0	0.00	0	0.00	0	0.00	0	0.00
TRINITY_DN10900_c0_g1	1	1.86	1	1.44	2	0.62	5	1.90	2	1.64	2	0.71	1	0.33	3	0.98	2	0.65	2	0.56	1	0.36	1	1.71	1	0.41	2	0.95	4	4.16
TRINITY_DN10900_c0_g2	3	0.33	0	0.00	5	0.47	6	0.68	10	1.16	5	0.52	7	0.68	11	1.18	14	1.42	7	0.66	8	1.01	4	0.52	4	0.46	3	0.40	1	0.12
TRINITY_DN10900_c1_g1	0	0.00	0	0.00	0	0.00	0	0.00	0	0.00	0	0.00	0	0.00	0	0.00	0	0.00	0	0.00	0	0.00	0	0.00	0	0.00	0	0.00	0	0.00
TRINITY_DN10900_c1_g2	7	0.46	1	0.07	8	0.45	14	0.83	18	1.25	25	1.54	14	0.82	18	1.18	19	1.17	9	0.53	15	0.99	3	0.20	2	0.14	5	0.40	2	0.14
TRINITY_DN10900_c2_g1	5	0.20	8	0.33	6	0.20	15	0.53	9	0.37	15	0.55	6	0.21	5	0.20	7	0.26	12	0.43	4	0.16	4	0.16	2	0.08	1	0.05	5	0.21
TRINITY_DN10901_c0_g1	148	18.15	103	13.17	154	15.97	186	20.63	130	17.41	137	14.49	146	16.04	150	17.47	128	14.68	154	16.25	110	13.90	118	15.31	137	17.67	118	18.44	164	21.82
TRINITY_DN10902_c0_g1	5	0.22	4	0.19	4	0.15	3	0.12	6	0.28	9	0.37	4	0.16	4	0.18	4	0.16	3	0.12	6	0.26	1	0.04	3	0.14	2	0.11	4	0.18
TRINITY_DN10903_c0_g1	0	0.00	0	0.00	3	5.13	6	9.35	4	2.99	5	13.16	4	5.55	3	0.69	2	0.45	3	8.00	3	0.74	0	0.00	1	0.27	2	4.49	1	5.57
TRINITY_DN10903_c0_g2	0	0.00	0	0.00	0	0.00	4	0.66	8	1.61	4	0.72	0	0.00	2	0.36	1	0.17	0	0.00	2	0.38	0	0.00	1	0.20	5	1.18	0	0.00
TRINITY_DN10903_c0_g3	0	0.00	0	0.00	0	0.00	0	0.00	0	0.00	1	8.18	0	0.00	0	0.00	0	0.00	0	0.00	0	0.00	0	0.00	0	0.00	0	0.00	0	0.00
TRINITY_DN10904_c0_g1	319	19.33	274	15.57	344	19.13	449	22.74	376	18.39	434	25.45	407	20.57	336	19.34	386	19.10	342	31.48	282	23.85	262	15.40	268	20.36	223	16.05	283	19.34
TRINITY_DN10905_c0_g1	0	0.00	0	0.00	0	0.00	0	0.00	0	0.00	0	0.00	1	2.15	3	5.17	0	0.00	2	2.65	0	0.00	0	0.00	1	2.67	0	0.00	0	0.00
TRINITY_DN10905_c0_g2	50	9.05	37	6.71	48	7.28	3	0.47	0	0.00	3	0.51	13	2.05	16	2.68	2	0.32	62	9.13	41	7.22	33	6.08	3	0.57	4	0.88	4	0.75
TRINITY_DN10906_c0_g1	2	0.51	5	1.24	8	1.68	10	2.14	2	0.53	14	3.30	8	1.76	10	2.27	9	1.99	1	0.20	4	0.97	8	2.08	5	1.34	4	1.24	9	2.37
TRINITY_DN10907_c0_g1	95	6.20	116	8.88	105	6.34	138	10.03	111	8.64	155	9.74	101	5.64	96	6.03	120	6.58	74	3.87	88	5.99	73	5.84	76	6.58	60	6.48	66	5.46
TRINITY_DN10907_c1_g1	0	0.00	0	0.00	0	0.00	8	3.26	5	2.43	10	5.18	9	3.63	7	3.50	3	1.17	0	0.00	5	2.19	4	1.97	0	0.00	0	0.00	0	0.00
TRINITY_DN10908_c0_g1	67	16.11	76	40.19	95	21.41	94	27.42	75	19.92	74	15.67	54	13.43	52	17.90	65	23.34	114	26.23	136	28.03	110	27.43	24	8.42	28	10.70	24	6.07
TRINITY_DN10908_c2_g1	0	0.00	0	0.00	0	0.00	0	0.00	1	0.00	0	0.00	0	0.00	0	0.00	0	0.00	0	0.00	0	0.00	0	0.00	0	0.00	0	0.00	1	0.00
TRINITY_DN10909_c0_g1	0	0.00	0	0.00	0	0.00	1	0.60	0	0.00	4	2.89	0	0.00	0	0.00	1	0.61	0	0.00	1	0.69	0	0.00	0	0.00	0	0.00	0	0.00
TRINITY_DN10909_c0_g2	0	0.00	1	0.59	4	2.06	0	0.00	3	1.98	2	1.20	4	2.19	0	0.00	2	1.04	0	0.00	2	1.17	0	0.00	0	0.00	0	0.00	1	0.66
TRINITY_DN1090_c0_g1	7791	87.19	7199	87.21	9113	88.54	6613	70.26	5835	71.57	6476	70.42	7329	77.50	6319	77.73	6807	77.28	10727	108.32	10004	109.76	10620	114.69	6746	78.25	5728	77.74	6091	72.29
TRINITY_DN1090_c0_g2	2471	64.85	2312	62.77	2954	65.10	2897	66.19	2579	69.16	2924	69.22	3208	71.14	2659	67.06	2962	70.31	2408	57.49	2266	58.43	2228	57.61	2077	57.34	1835	59.01	2198	62.24
TRINITY_DN10910_c0_g1	1272	60.34	1093	54.60	1366	55.62	253	10.78	266	13.28	302	13.37	901	37.86	753	35.86	790	35.12	2763	118.09	2379	113.22	2535	119.54	1664	82.19	1326	75.93	1459	72.81
TRINITY_DN10910_c0_g2	0	0.00	3	2.72	0	0.00	0	0.00	0	0.00	0	0.00	0	0.00	0	0.00	0	0.00	1	0.63	0	0.00	2	2.14	0	0.00	0	0.00	0	0.00
TRINITY_DN10911_c0_g1	13	3.61	9	21.90	8	1.82	4	1.06	11	2.86	21	4.80	25	32.64	8	1.77	15	3.35	11	2.20	14	2.97	3	0.91	3	1.14	7	2.14	12	66.49
TRINITY_DN10912_c0_g1	629	150.89	701	165.13	818	162.62	122	24.76	102	25.35	84	18.74	326	67.79	365	78.69	385	80.67	158	29.67	210	48.40	212	52.10	151	38.16	182	53.48	208	51.73
TRINITY_DN10913_c0_g1	0	0.00	1	1.50	0	0.00	1	1.29	0	0.00	0	0.00	0	0.00	0	0.00	0	0.00	0	0.00	0	0.00	0	0.00	0	0.00	0	0.00	0	0.00
TRINITY_DN10913_c0_g2	7	0.48	6	0.43	5	0.29	4	0.24	5	0.36	2	0.13	9	0.55	7	0.47	3	0.19	0	0.00	2	0.14	2	0.14	0	0.00	6	0.50	0	0.00
TRINITY_DN10914_c0_g1	39	1.25	49	2.09	53	1.57	61	2.21	45	1.64	55	1.81	82	2.75	44	1.26	73	2.20	36	1.10	37	1.21	32	1.07	22	0.65	10	0.37	14	0.59
TRINITY_DN10914_c0_g2	0	0.00	0	0.00	0	0.00	0	0.00	1	4.97	0	0.00	2	1.78	0	0.00	0	0.00	0	0.00	0	0.00	0	0.00	0	0.00	0	0.00	0	0.00
TRINITY_DN10915_c0_g1	907	172.17	1125	221.97	1228	200.08	1767	297.35	1664	344.69	1497	268.06	2312	396.82	3111	580.14	2664	469.19	266	40.46	251	45.85	340	65.12	720	141.53	892	211.00	953	190.00
TRINITY_DN10916_c0_g1	13	2.67	17	6.42	22	4.09	16	5.68	25	7.94	23	5.06	22	3.92	28	10.46	22	3.93	26	5.46	11	2.81	23	5.83	5	1.70	11	4.36	6	1.52
TRINITY_DN10916_c0_g2	3	25.74	1	5.54	0	0.00	0	0.00	1	4.77	4	23.52	0	0.00	0	0.00	0	0.00	0	0.00	2	9.99	1	4.61	1	6.86	0	0.00	1	6.50
TRINITY_DN10917_c0_g1	0	0.00	0	0.00	1	9.04	0	0.00	2	22.73	0	0.00	5	50.17	0	0.00	2	16.55	0	0.00	0	0.00	0	0.00	0	0.00	1	13.07	0	0.00
TRINITY_DN10918_c0_g1	9	0.37	19	0.82	23	0.81	24	0.89	35	1.51	35	1.34	35	1.28	35	1.45	24	0.93	10	0.37	6	0.25	10	0.41	19	0.82	18	0.89	11	0.48
TRINITY_DN10919_c0_g1	0	0.00	1	0.33	0	0.00	7	1.99	1	0.35	0	0.00	0	0.00	0	0.00	0	0.00	1	0.25	24	7.79	0	0.00	3	1.09	0	0.00	0	0.00
TRINITY_DN1091_c0_g1	350	6.84	336	6.98	419	7.08	213	3.77	195	4.02	226	4.13	145	2.51	164	3.27	127	2.34	552	9.89	467	9.14	423	8.13	317	6.47	245	5.76	310	6.43
TRINITY_DN1091_c0_g2	434	11.75	344	9.07	461	10.41	439	11.19	322	8.49	347	8.51	494	12.28	362	10.32	409	10.69	381	9.08	346	8.91	375	9.58	358	9.93	262	8.58	303	8.15
TRINITY_DN1091_c0_g5	53	1.77	57	1.89	77	1.77	90	1.85	80	1.99	58	1.25	133	2.94	91	2.34	92	2.04	77	1.66	59	1.48	50	1.49	77	2.06	55	1.73	49	1.42
TRINITY_DN1091_c0_g6	1	0.19	4	0.77	0	0.00	14	2.30	5	1.00	13	2.32	11	1.84	23	4.06	17	2.90	15	2.32	9	1.68	12	2.35	2	0.40	0	0.00	1	0.20
TRINITY_DN1091_c0_g7	0	0.00	0	0.00	0	0.00	0	0.00	0	0.00	0	0.00	0	0.00	0	0.00	0	0.00	0	0.00	0	0.00	0	0.00	0	0.00	0	0.00	0	0.00
TRINITY_DN10920_c0_g1	314	11.61	281	11.02	389	12.36	438	14.84	374	14.65	398	13.59	427	14.13	342	13.04	370	13.56	301	10.40	262	9.84	320	12.65	254	10.00	263	11.89	253	9.68
TRINITY_DN10920_c1_g1	429	12.78	362	11.43	448	11.72	441	12.41	408	13.34	525	14.83	442	12.65	445	14.31	403	11.69	334	9.73	404	12.61	365	10.72	316	10.24	354	13.23	326	10.84
TRINITY_DN10920_c3_g1	0	0.00	0	0.00	0	0.00	0	0.00	0	0.00	0	0.00	0	0.00	0	0.00	0	0.00	0	0.00	0	0.00	0	0.00	0	0.00	0	0.00	0	0.00
TRINITY_DN10921_c0_g1	73	4.03	59	3.41	101	4.78	0	0.00	1	0.06	0	0.00	0	0.00	3	0.17	2	0.10	14	0.69	7	0.38	6	0.33	125	7.19	108	7.18	120	6.96
TRINITY_DN10922_c0_g1	290	13.10	287	14.00	356	13.47	250	9.48	203	9.70	276	11.41	297	12.23	243	10.82	260	11.16	391	16.41	368	17.35	326	14.65	217	10.66	217	12.06	200	9.68
TRINITY_DN10923_c0_g1	1	1.19	1	0.97	0	0.00	1	0.84	1	1.13	1	1.16	0	0.00	3	2.76	0	0.00	0	0.00	3	2.89	1	1.15	1	1.18	0	0.00	0	0.00
TRINITY_DN10924_c0_g1	748	63.76	687	61.32	925	67.85	762	56.49	721	64.34	776	62.55	818	61.41	728	60.31	764	58.59	868	65.40	778	67.47	771	66.14	841	76.93	657	69.64	758	68.70
TRINITY_DN10924_c0_g2	0	0.00	0	0.00	5	1.65	1	0.19	3	2.12	1	0.21	0	0.00	0	0.00	4	0.78	1	0.45	3	0.64	0	0.00	1	0.23	1	0.27	0	0.00
TRINITY_DN10924_c1_g1	0	0.00	0	0.00	0	0.00	0	0.00	0	0.00	0	0.00	0	0.00	0	0.00	0	0.00	0	0.00	0	0.00	0	0.00	0	0.00	0	0.00	0	0.00
TRINITY_DN10925_c0_g1	0	0.00	0	0.00	0	0.00	5	1.78	0	0.00	4	1.63	5	1.87	4	1.46	3	1.09	0	0.00	4	1.63	1	0.46	1	0.46	1	0.54	0	0.00
TRINITY_DN10925_c0_g2	1	0.13	1	0.13	4	0.44	7	0.79	11	1.49	11	1.33	8	0.91	9	1.11	10	1.18	3	0.33	2	0.25	4	0.52	0	0.00	1	0.16	1	0.14
TRINITY_DN10926_c0_g1	1134	48.14	1042	46.58	1220	44.49	805	30.66	721	32.10	825	32.49	817	30.74	676	28.86	807	32.14	1124	42.95	966	40.95	915	38.49	1014	44.80	892	45.53	948	42.33
TRINITY_DN10927_c0_g1	218	9.80	173	8.15	224	8.65	2	0.08	6	0.28	5	0.26	30	1.19	22	0.99	36	1.58	180	7.21	175	7.82	160	7.07	6	0.28	14	0.78	11	0.52
TRINITY_DN10928_c0_g1	154	4.84	125	4.14	161	4.37	652	17.78	535	16.91	583	16.39	837	22.83	702	21.89	712	20.58	437	12.85	412	13.35	391	12.56	152	4.92	121	4.52	131	4.22
TRINITY_DN10929_c0_g1	114	5.75	116	6.12	139	6.02	47	2.12	33	1.75	45	2.10	20	0.89	24	1.21	27	1.27	305	13.75	292	14.66	248	12.40	73	3.82	51	3.10	52	2.76
TRINITY_DN1092_c0_g1	2002	84.43	1779	77.60	2139	75.85	1683	62.88	1515	65.56	1656	63.98	1989	74.18	1592	66.74	1750	69.29	2418	92.95	1990	84.19	2196	91.29	1644	71.60	1311	64.85	1499	64.62
TRINITY_DN10930_c0_g1	12	2.21	8	1.47	12	1.85	13	2.06	10	1.92	18	3.09	46	7.40	25	4.26	28	4.59	5	0.75	10	1.79	7	1.31	2	0.39	5	1.12	15	2.88
TRINITY_DN10931_c0_g1	0	0.00	1	0.96	0	0.00	0	0.00	0	0.00	0	0.00	4	3.70	1	0.81	0	0.00	2	1.32	7	6.67	0	0.00	3	3.50	0	0.00	2	2.22
TRINITY_DN10932_c0_g1	1	1.53	4	4.09	2	1.60	3	2.44	1	1.42	2	1.91	0	0.00	1	1.01	3	3.18	3	2.04	4	3.54	3	3.55	6	7.29	4	6.97	1	1.41
TRINITY_DN10933_c0_g1	70	2.18	70	2.31	76	2.04	76	2.13	56	1.83	60	1.73	73	2.02	54	1.71	63	1.85	75	2.12	68	2.12	58	1.79	50	1.62	50	1.87	61	2.00
TRINITY_DN10934_c0_g1	2315	140.09	2036	128.96	2431	126.02	36	1.96	56	3.57	39	2.16	67	3.60	91	5.52	93	5.26	830	44.52	644	38.79	646	38.95	1991	125.75	1323	96.57	1561	99.34
TRINITY_DN10934_c1_g1	63	2.33	60	2.54	64	2.98	77	2.64	48	2.38	93	3.45	72	2.79	79	3.72	97	3.55	53	1.74	62	3.25	64	2.38	21	0.80	21	1.39	14	0.65
TRINITY_DN10934_c1_g2	0	0.00	0	0.00	0	0.00	0	0.00	0	0.00	0	0.00	0	0.00	0	0.00	0	0.00	0	0.00	0	0.00	0	0.00	0	0.00	0	0.00	0	0.00
TRINITY_DN10934_c2_g1	0	0.00	0	0.00	0	0.00	0	0.00	0	0.00	0	0.00	0	0.00	0	0.00	0	0.00	0	0.00	0	0.00	0	0.00	0	0.00	0	0.00	0	0.00
TRINITY_DN10934_c4_g1	0	0.00	0	0.00	0	0.00	0	0.00	0	0.00	0	0.00	0	0.00	0	0.00	0	0.00	0	0.00	2	21.23	0	0.00	0	0.00	0	0.00	0	0.00
TRINITY_DN10935_c0_g1	182	10.61	179	10.92	222	11.09	613	31.90	472	28.83	559	30.24	632	32.60	541	31.41	662	35.99	235	12.18	239	13.87	245	14.20	154	9.35	150	10.53	135	8.27
TRINITY_DN10936_c0_g1	155	6.74	153	7.00	151	5.64	217	9.24	186	8.85	213	8.59	218	8.40	213	9.31	220	9.11	117	5.59	104	4.51	101	4.35	182	8.24	162	8.47	174	7.95
TRINITY_DN10937_c0_g1	172	10.79	162	10.70	160	8.70	135	7.23	97	6.29	143	8.31	120	6.67	71	4.07	98	5.71	288	15.44	197	11.83	211	12.90	63	4.05	74	5.85	63	4.41
TRINITY_DN10937_c0_g2	2	0.12	7	0.42	5	0.25	14	0.72	5	0.30	16	0.85	9	0.46	8	0.46	5	0.27	16	0.82	7	0.40	4	0.23	2	0.12	6	0.42	2	0.12
TRINITY_DN10937_c0_g3	23	2.24	14	1.41	19	1.57	9	0.77	4	0.41	18	1.63	7	0.60	11	1.04	4	0.36	4	0.34	5	0.48	9	0.88	12	1.22	14	1.65	6	0.61
TRINITY_DN10937_c1_g1	16	0.84	21	1.16	21	0.95	17	0.80	17	0.94	29	1.42	24	1.12	22	1.16	27	1.33	14	0.66	17	0.89	15	0.78	14	0.77	8	0.51	4	0.22
TRINITY_DN10937_c1_g2	0	0.00	0	0.00	0	0.00	2	4.94	0	0.00	0	0.00	2	5.96	1	2.32	0	0.00	0	0.00	0	0.00	2	6.91	0	0.00	0	0.00	0	0.00
TRINITY_DN10937_c2_g1	14	1.99	5	0.72	9	1.08	1	0.12	3	0.45	2	0.27	3	0.37	6	0.81	7	0.90	11	1.31	8	1.12	7	1.01	0	0.00	1	0.17	0	0.00
TRINITY_DN10938_c0_g1	10	1.47	3	0.45	5	0.62	3	1.31	5	0.77	0	0.00	13	1.68	10	4.04	13	1.72	4	0.49	1	0.14	2	0.30	0	0.00	0	0.00	1	1.43
TRINITY_DN10938_c1_g1	9	0.68	5	0.39	22	1.41	7	0.47	7	0.55	8	0.56	7	0.46	13	0.96	9	0.63	12	0.79	3	0.22	1	0.07	17	1.33	8	0.73	10	0.79
TRINITY_DN10939_c0_g1	8	1.84	12	2.72	21	4.02	24	4.74	11	2.63	15	3.21	13	2.60	12	2.50	20	4.04	17	3.08	16	3.55	8	1.89	0	0.00	1	0.28	3	0.72
TRINITY_DN10939_c0_g2	39	1.08	40	1.00	26	0.52	10	0.27	7	0.16	10	0.26	7	0.14	4	0.09	15	0.31	28	0.58	27	0.65	21	0.56	2	0.05	0	0.00	1	0.02
TRINITY_DN10939_c0_g3	0	0.00	0	0.00	0	0.00	0	0.00	1	11.93	0	0.00	0	0.00	0	0.00	0	0.00	0	0.00	0	0.00	1	10.85	0	0.00	0	0.00	0	0.00
TRINITY_DN10939_c1_g1	0	0.00	0	0.00	0	0.00	0	0.00	0	0.00	0	0.00	0	0.00	0	0.00	0	0.00	0	0.00	0	0.00	0	0.00	0	0.00	0	0.00	0	0.00
TRINITY_DN1093_c0_g1	6202	190.26	5618	176.69	7126	181.15	562	16.54	478	14.35	562	14.55	599	16.16	546	17.17	597	16.58	15882	417.75	14040	413.72	14187	409.82	6359	193.97	5106	175.86	5910	187.38
TRINITY_DN10940_c1_g1	570	17.68	601	19.35	750	19.73	878	23.53	855	27.38	903	25.52	930	24.97	918	27.99	900	25.77	520	14.80	536	16.55	559	16.64	528	16.62	510	19.09	652	20.92
TRINITY_DN10940_c2_g1	5	0.58	1	0.09	4	0.30	11	0.85	9	0.82	10	0.81	7	0.60	10	0.85	8	0.64	3	0.30	3	0.34	0	0.00	4	0.36	4	0.56	1	0.12
TRINITY_DN10941_c0_g1	7	15.28	2	3.29	7	10.51	4	5.63	2	3.90	2	3.64	1	1.63	3	4.03	2	2.86	11	11.58	2	3.20	2	3.93	1	2.04	1	2.39	0	0.00
TRINITY_DN10941_c0_g2	0	0.00	0	0.00	0	0.00	0	0.00	0	0.00	0	0.00	0	0.00	0	0.00	0	0.00	0	0.00	0	0.00	0	0.00	0	0.00	0	0.00	0	0.00
TRINITY_DN10941_c0_g3	20	1.53	11	0.88	19	1.24	11	0.75	2	0.16	17	1.21	7	0.47	6	0.45	14	0.99	8	0.54	11	0.84	11	0.84	21	1.68	16	1.48	9	0.72
TRINITY_DN10941_c1_g1	72	3.57	70	3.03	85	4.12	32	1.53	5	0.22	6	0.22	23	1.06	5	0.21	8	0.58	13	0.68	24	1.31	5	0.29	57	3.43	41	2.04	40	2.52
TRINITY_DN10942_c0_g1	17	1.00	24	1.48	15	0.76	34	2.01	28	1.81	23	1.36	34	1.95	17	1.03	28	1.69	38	2.28	20	1.51	30	2.00	27	2.03	10	1.36	22	1.36
TRINITY_DN10942_c0_g2	4	0.45	1	0.11	7	0.66	8	0.79	1	0.12	4	0.42	0	0.00	5	0.54	9	0.92	6	0.57	4	0.44	0	0.00	1	0.12	1	0.14	1	0.12
TRINITY_DN10942_c0_g3	0	0.00	0	0.00	0	0.00	0	0.00	0	0.00	0	0.00	0	0.00	0	0.00	0	0.00	0	0.00	0	0.00	0	0.00	0	0.00	0	0.00	0	0.00
TRINITY_DN10942_c1_g1	0	0.00	0	0.00	0	0.00	0	0.00	0	0.00	0	0.00	0	0.00	0	0.00	0	0.00	0	0.00	0	0.00	0	0.00	0	0.00	0	0.00	0	0.00
TRINITY_DN10943_c0_g1	50	3.78	63	4.96	83	5.36	80	5.37	73	5.78	52	3.65	81	5.41	80	5.96	85	5.96	31	2.06	54	4.05	45	3.40	25	1.97	13	1.19	21	1.67
TRINITY_DN10944_c0_g1	479	8.51	461	9.00	600	9.34	810	12.96	714	13.08	914	14.76	1069	16.90	899	16.93	897	14.74	470	7.91	480	8.69	508	9.39	319	6.15	291	6.30	325	6.36
TRINITY_DN10944_c0_g2	6	0.75	0	0.00	2	0.23	0	0.09	3	0.43	3	0.31	8	0.81	5	0.53	6	0.65	5	0.47	2	0.27	0	0.00	6	0.75	0	0.00	4	0.46
TRINITY_DN10944_c1_g1	0	0.00	1	0.54	1	0.47	3	1.40	5	3.01	0	0.00	1	0.50	3	1.42	1	0.48	2	0.79	1	0.54	1	0.61	0	0.00	0	0.00	0	0.00
TRINITY_DN10944_c1_g2	9	0.22	19	0.49	15	0.31	18	0.39	17	0.43	11	0.25	15	0.32	25	0.61	14	0.32	31	0.69	18	0.44	20	0.48	10	0.25	13	0.38	12	0.31
TRINITY_DN10944_c2_g1	95	3.03	80	2.70	116	3.19	128	3.68	101	3.38	127	3.76	201	5.69	157	5.07	163	4.90	68	1.97	66	2.11	64	2.02	71	2.36	67	2.57	80	2.69
TRINITY_DN10945_c0_g1	5	2.72	4	1.86	3	1.09	7	2.66	8	4.21	9	4.00	5	2.14	3	1.12	5	1.80	17	5.67	4	1.85	9	4.61	5	2.66	6	3.18	14	6.77
TRINITY_DN10946_c0_g1	63	49.36	66	44.87	76	45.36	5	3.23	11	8.24	5	3.54	19	11.72	10	6.20	13	7.92	124	59.80	70	46.63	62	48.82	53	42.55	31	29.19	41	31.19
TRINITY_DN10946_c1_g1	20	0.88	28	1.30	23	0.87	1	0.04	4	0.18	4	0.16	17	0.66	25	1.11	12	0.50	7	0.28	13	0.57	9	0.39	14	0.64	18	0.95	18	0.83
TRINITY_DN10947_c0_g1	1	0.19	4	0.78	3	0.48	1	0.29	6	13.45	7	1.29	5	16.80	13	6.99	6	5.51	7	12.28	4	0.76	1	0.19	3	0.60	0	0.00	0	0.00
TRINITY_DN10947_c1_g1	0	0.00	1	1.25	3	3.38	0	0.00	0	0.00	0	0.00	3	3.64	0	0.00	0	0.00	0	0.00	0	0.00	0	0.00	0	0.00	0	0.00	0	0.00
TRINITY_DN10948_c0_g1	24	8.94	21	7.87	41	12.43	39	12.46	35	13.71	47	16.79	66	21.76	33	10.47	44	14.18	47	12.92	31	10.94	24	9.67	13	5.38	3	1.79	9	3.74
TRINITY_DN10949_c0_g1	11	0.35	8	0.27	3	0.08	15	0.43	11	0.36	19	0.56	31	0.87	38	1.20	52	1.53	27	0.77	14	0.44	14	0.44	0	0.00	7	0.27	6	0.20
TRINITY_DN1094_c0_g1	308	10.48	322	11.92	367	10.75	423	13.52	372	13.36	365	11.33	466	13.42	286	10.03	410	13.94	315	9.30	329	11.31	348	11.21	356	11.91	240	9.80	245	8.45
TRINITY_DN1094_c0_g2	241	8.97	252	9.90	286	9.16	745	24.93	663	25.89	742	25.62	745	24.60	659	24.76	731	25.59	273	9.19	279	10.38	299	11.02	239	9.26	241	10.78	266	10.42
TRINITY_DN1094_c2_g1	8	0.45	12	0.71	9	0.44	10	0.50	2	0.12	5	0.26	6	0.30	2	0.11	5	0.26	17	0.85	14	0.79	5	0.28	15	0.88	6	0.41	5	0.30
TRINITY_DN10950_c0_g1	6	1.77	5	1.42	9	2.17	15	3.67	8	2.42	2	0.54	17	4.48	14	3.60	9	2.35	0	0.00	10	2.78	2	0.60	4	1.25	3	1.08	7	2.12
TRINITY_DN10951_c0_g1	112	3.36	112	3.55	133	3.44	163	4.40	108	3.40	161	4.48	188	5.00	163	4.96	206	5.82	87	2.37	98	2.94	93	2.76	156	4.87	124	4.47	144	4.55
TRINITY_DN10952_c0_g1	148	7.47	152	8.06	169	7.32	119	5.38	104	5.50	136	6.37	164	7.33	156	7.88	150	7.08	195	8.81	176	8.86	209	10.48	123	6.47	90	5.47	119	6.32
TRINITY_DN10953_c0_g1	28	3.96	15	2.54	13	0.90	28	2.67	17	1.44	27	2.04	26	1.86	37	4.01	31	2.33	21	1.49	21	1.69	17	1.38	24	2.03	12	1.73	27	4.37
TRINITY_DN10954_c0_g1	115	4.20	108	4.16	134	4.21	165	5.41	161	6.17	182	6.16	138	4.47	139	5.12	123	4.22	164	5.41	137	5.00	139	5.02	103	3.91	86	3.77	97	3.73
TRINITY_DN10955_c0_g1	0	0.00	4	3.59	2	1.60	2	1.55	1	1.04	1	0.95	1	0.86	0	0.00	6	5.13	8	5.88	0	0.00	0	0.00	0	0.00	0	0.00	4	5.06
TRINITY_DN10956_c0_g1	2852	59.67	2291	50.87	3019	54.47	2923	55.20	2275	49.96	2835	54.98	1866	34.68	1569	33.45	1824	36.09	2355	45.11	1994	41.83	1964	40.54	2449	53.23	1828	45.88	2029	44.70
TRINITY_DN10957_c0_g1	601	33.73	509	29.99	584	28.12	439	22.03	425	25.04	474	24.73	521	25.78	371	20.71	477	25.03	644	32.16	565	31.55	601	33.49	761	44.71	512	34.70	568	33.41
TRINITY_DN10957_c0_g2	70	4.51	84	5.65	88	4.85	57	3.27	45	3.03	63	3.76	63	3.59	58	3.70	56	3.35	64	3.65	66	4.23	53	3.40	58	3.89	48	3.72	57	3.85
TRINITY_DN10958_c0_g1	0	0.00	0	0.00	0	0.00	0	0.00	0	0.00	0	0.00	0	0.00	0	0.00	0	0.00	0	0.00	0	0.00	0	0.00	0	0.00	0	0.00	0	0.00
TRINITY_DN10958_c0_g2	871	6.32	851	6.58	1031	6.46	1004	6.60	851	6.48	1038	6.97	1040	6.71	874	6.52	977	6.74	830	5.57	760	5.54	904	6.45	673	5.07	541	4.70	668	5.11
TRINITY_DN10958_c0_g3	1	0.62	0	0.00	0	0.00	0	0.00	0	0.00	2	1.13	0	0.00	2	0.97	3	1.47	1	0.41	1	0.55	0	0.00	1	0.64	0	0.00	0	0.00
TRINITY_DN10959_c0_g1	104	11.80	82	9.05	128	12.43	107	10.18	107	11.84	130	12.78	129	12.42	83	9.04	84	8.30	109	10.12	79	8.58	79	8.93	97	10.43	84	11.10	110	12.52
TRINITY_DN1095_c0_g1	684	17.57	685	18.64	787	17.70	1483	37.54	1224	36.81	1403	37.06	1327	31.12	1166	32.49	1239	30.75	635	16.41	565	15.57	638	16.51	541	15.10	486	15.26	539	14.68
TRINITY_DN1095_c0_g2	676	13.27	587	14.16	690	9.31	621	11.06	463	8.26	627	10.84	704	9.90	570	11.11	681	9.76	672	10.61	617	15.30	580	10.65	316	5.86	254	4.94	247	4.09
TRINITY_DN1095_c0_g3	74	8.17	62	7.03	104	9.75	74	7.18	90	10.39	96	9.85	89	8.65	59	6.29	98	9.90	94	8.88	94	10.24	79	8.77	61	7.05	57	7.63	48	5.55
TRINITY_DN1095_c1_g1	21	1.59	27	2.13	26	1.68	14	0.94	26	2.06	21	1.48	12	0.80	16	1.19	18	1.26	14	0.93	8	0.60	22	1.66	8	0.63	18	1.65	9	0.72
TRINITY_DN1095_c1_g2	19	1.93	15	1.57	23	1.98	22	1.97	12	1.27	8	0.75	14	1.25	13	1.28	7	0.65	50	4.36	26	2.60	38	3.86	11	1.17	14	1.72	13	1.38
TRINITY_DN1095_c2_g1	4864	120.36	4519	119.06	5507	117.32	4381	96.98	3915	100.94	4473	101.47	4836	105.77	3834	96.22	4328	101.24	5751	129.34	5261	130.69	5458	132.77	4608	117.75	3872	114.72	4353	112.97
TRINITY_DN10960_c0_g1	1662	45.73	1503	43.79	1985	46.93	1814	44.84	1537	44.22	1799	45.83	2021	49.28	1614	45.01	1874	48.43	1476	36.99	1404	38.65	1433	38.88	1651	47.15	1332	43.90	1564	45.21
TRINITY_DN10961_c0_g1	7	0.36	9	0.43	4	0.20	33	1.38	24	1.20	17	0.76	23	0.93	10	0.46	22	0.97	7	0.32	5	0.30	6	0.30	10	0.63	4	0.23	8	0.38
TRINITY_DN10961_c0_g2	1	0.20	0	0.00	0	0.00	8	1.98	9	2.33	4	0.76	5	1.14	7	10.89	0	0.00	2	6.90	1	0.19	2	0.52	1	0.21	0	0.00	4	0.82
TRINITY_DN10962_c0_g1	2	0.11	7	0.42	3	0.15	5	0.25	1	0.06	8	0.42	2	0.10	12	0.68	8	0.43	6	0.30	0	0.00	2	0.11	1	0.06	6	0.41	2	0.12
TRINITY_DN10962_c0_g2	281	4.47	292	5.37	352	5.12	314	4.86	270	4.82	283	4.32	354	5.38	291	5.00	294	4.69	159	2.54	163	2.58	187	3.02	281	5.08	255	5.77	302	5.45
TRINITY_DN10963_c0_g1	340	14.51	359	15.48	461	17.10	893	32.49	818	33.73	864	30.96	1073	36.72	1093	42.42	1052	36.93	237	7.88	268	10.35	311	12.64	392	18.52	399	19.34	451	21.09
TRINITY_DN10963_c0_g2	2	0.53	3	0.77	0	0.00	5	1.10	2	0.54	7	1.71	7	1.59	5	1.17	3	0.68	5	23.10	1	0.25	3	0.81	0	0.00	0	0.00	0	0.00
TRINITY_DN10964_c0_g1	11	1.02	7	0.66	11	0.86	23	1.89	9	0.76	15	1.32	21	1.56	21	2.04	22	2.19	6	0.47	12	0.93	9	0.89	10	1.15	22	2.76	2	0.30
TRINITY_DN10965_c0_g1	2402	154.23	2186	146.62	2761	151.70	3604	206.23	3265	219.58	3659	218.06	3467	196.85	2814	179.29	3264	195.02	2265	128.75	2025	129.31	1868	119.38	3302	221.05	2480	191.93	2960	199.60
TRINITY_DN10966_c0_g1	1481	32.47	1332	30.93	1684	31.73	1190	23.33	1055	23.93	1158	23.43	1382	26.80	1219	27.03	1366	27.86	1092	21.77	958	21.19	991	21.37	842	18.81	698	18.21	773	17.70
TRINITY_DN10966_c0_g2	0	0.00	0	0.00	0	0.00	1	3.32	1	4.77	0	0.00	0	0.00	0	0.00	0	0.00	2	4.57	0	0.00	0	0.00	0	0.00	0	0.00	0	0.00
TRINITY_DN10967_c0_g1	11	1.34	11	1.58	13	1.39	3	0.36	5	0.61	10	1.32	16	1.90	19	2.52	13	1.57	9	1.06	9	1.15	5	0.66	11	1.49	12	1.97	13	1.76
TRINITY_DN10967_c0_g2	0	0.00	0	0.00	0	0.00	0	0.00	0	0.00	0	0.00	0	0.00	0	0.00	0	0.00	0	0.00	0	0.00	0	0.00	0	0.00	0	0.00	0	0.00
TRINITY_DN10968_c0_g1	260	10.29	258	10.60	315	10.67	262	9.34	206	8.42	280	10.17	231	7.98	162	6.38	215	7.88	321	11.33	309	12.02	344	13.32	198	8.46	166	8.07	189	7.82
TRINITY_DN10968_c0_g2	1	0.11	1	0.09	5	0.36	1	0.07	1	0.12	2	0.16	0	0.00	0	0.00	6	0.52	0	0.01	2	0.17	2	0.23	0	0.00	1	0.10	1	0.09
TRINITY_DN10969_c0_g1	33	1.75	50	2.10	34	1.59	75	2.19	75	2.16	88	2.31	100	2.33	89	1.17	79	1.38	46	1.07	55	1.78	46	1.51	31	0.84	29	1.71	25	3.83
TRINITY_DN1096_c0_g1	5991	219.78	5707	217.49	7295	222.38	5896	192.09	5440	199.96	5828	190.30	6365	197.11	5809	205.84	6179	205.02	4828	166.41	4832	179.16	5346	183.99	5898	235.00	5534	239.61	6131	243.39
TRINITY_DN1096_c0_g2	5	1.63	6	1.88	7	1.87	8	2.16	9	3.03	13	3.94	12	3.36	9	2.54	11	3.05	11	2.68	14	4.31	2	0.67	3	1.03	3	1.20	1	0.34
TRINITY_DN1096_c1_g1	2	2.56	2	2.07	1	20.66	2	4.24	1	0.40	0	0.00	4	7.09	3	20.41	1	4.07	0	0.00	0	0.00	0	0.00	1	4.96	1	6.75	1	0.39
TRINITY_DN10970_c0_g1	7	0.59	10	0.87	4	0.29	13	0.97	7	0.62	12	17.96	10	16.53	5	0.41	5	13.49	5	0.37	3	0.25	2	15.74	2	0.18	0	0.00	1	1.39
TRINITY_DN10971_c0_g1	44	2.80	49	1.88	38	1.16	11	0.35	18	1.36	19	0.63	56	1.96	44	2.14	40	1.36	40	1.75	22	1.58	28	0.98	21	0.82	14	0.60	20	0.75
TRINITY_DN10972_c0_g1	909	84.57	844	77.77	1121	84.27	2592	188.60	2225	193.42	2488	188.20	1673	125.92	1301	106.65	1576	123.56	2165	163.13	2021	171.21	2017	171.15	922	88.36	775	87.33	883	85.98
TRINITY_DN10972_c0_g2	8	1.79	6	1.32	14	2.60	12	2.28	1	0.23	10	2.08	2	0.39	2	0.40	4	0.78	9	1.59	7	1.51	6	1.37	5	1.18	11	3.01	2	0.46
TRINITY_DN10972_c1_g1	13	0.80	15	0.97	15	0.79	11	0.61	6	0.39	16	0.92	17	0.93	16	0.98	13	0.75	14	0.77	24	1.48	7	0.43	7	0.45	8	0.60	11	0.71
TRINITY_DN10973_c0_g1	193	19.90	186	20.38	210	17.93	286	24.29	180	19.34	244	22.02	256	20.69	263	24.98	259	24.17	175	15.52	145	15.77	152	16.11	183	19.77	147	17.37	195	20.24
TRINITY_DN10973_c1_g1	2	0.49	4	0.95	4	0.81	4	0.82	4	1.01	1	0.23	3	0.63	2	0.44	1	0.21	6	1.14	0	0.00	1	0.25	6	1.54	2	0.60	1	0.25
TRINITY_DN10974_c0_g1	24	2.32	27	3.22	32	3.56	44	4.90	25	3.48	32	4.19	53	4.94	42	6.12	40	4.05	15	1.31	14	1.49	23	3.13	32	4.04	21	3.24	29	3.29
TRINITY_DN10974_c0_g2	1715	120.35	1600	117.03	1937	116.19	2338	145.95	2129	156.43	2293	149.37	2792	173.14	2320	160.96	2585	168.42	1641	101.48	1619	112.86	1580	110.49	2040	149.32	1628	137.79	2074	152.79
TRINITY_DN10974_c1_g1	54	4.56	25	2.15	54	3.74	58	4.23	50	4.13	72	5.30	98	6.86	68	5.24	93	7.01	52	3.83	56	4.42	45	3.73	35	2.90	18	1.60	29	2.44
TRINITY_DN10975_c0_g1	1	0.27	0	0.00	0	0.00	1	0.22	1	0.27	1	0.25	15	3.44	12	2.83	7	1.61	0	0.00	1	0.25	0	0.00	0	0.00	0	0.00	0	0.00
TRINITY_DN10976_c0_g1	119	6.91	136	8.22	174	8.66	135	6.98	107	6.47	112	6.01	156	8.06	138	7.95	153	8.24	135	6.95	155	8.89	104	5.96	98	5.91	110	7.56	99	5.94
TRINITY_DN10976_c0_g2	0	0.00	0	0.00	0	0.00	0	0.00	0	0.00	0	0.00	0	0.00	0	0.00	0	0.00	3	74.66	0	0.00	0	0.00	0	0.00	0	0.00	0	0.00
TRINITY_DN10977_c0_g1	1	0.05	3	0.17	4	0.18	3	0.14	7	0.39	8	0.39	17	0.80	6	0.32	1	0.05	4	0.19	3	0.16	6	0.32	4	0.22	3	0.19	3	0.17
TRINITY_DN10978_c0_g1	16	0.46	15	0.59	18	0.57	26	0.73	26	0.82	35	1.23	37	1.47	15	0.49	27	0.95	16	0.56	14	0.60	10	0.28	5	0.30	6	0.30	6	0.18
TRINITY_DN10978_c0_g2	38	1.42	28	1.06	33	1.08	38	0.95	43	1.39	39	1.32	45	1.67	44	1.09	32	1.11	16	0.45	20	0.50	20	0.84	8	0.42	14	0.78	5	0.28
TRINITY_DN10979_c0_g1	1	6.55	0	0.00	0	0.00	0	0.00	0	0.00	1	4.95	0	0.00	1	3.37	0	0.00	0	0.00	0	0.00	0	0.00	0	0.00	0	0.00	0	0.00
TRINITY_DN1097_c0_g1	3473	92.52	3296	92.88	4040	92.62	4167	102.37	3558	101.69	4211	106.47	4206	100.43	3496	95.33	3888	98.92	3676	87.98	3462	92.64	3501	91.39	3310	92.72	2895	92.55	3143	88.64
TRINITY_DN1097_c0_g2	48	7.80	37	6.06	50	6.83	30	4.22	17	2.88	30	4.54	57	8.08	37	5.61	45	6.56	33	4.42	28	4.44	44	7.26	15	2.56	6	1.19	19	3.19
TRINITY_DN1097_c0_g3	0	0.00	0	0.00	0	0.00	2	0.22	3	0.40	4	0.47	5	0.56	1	0.12	9	1.04	12	1.29	6	0.75	8	1.03	0	0.00	0	0.00	0	0.00
TRINITY_DN10980_c0_g1	4	1.87	3	1.29	8	2.99	13	4.86	10	4.75	2	0.86	10	3.94	12	4.59	8	3.06	8	2.60	4	1.71	7	3.36	0	0.00	1	0.57	0	0.00
TRINITY_DN10981_c0_g1	730	12.24	638	11.75	864	12.48	1056	15.41	962	16.14	1088	16.06	1199	17.21	1038	17.48	1041	15.59	939	14.69	887	14.84	686	11.85	502	8.86	370	7.96	429	7.72
TRINITY_DN10981_c0_g2	3	0.96	1	0.31	1	0.26	2	0.53	2	0.66	3	0.89	1	0.28	0	0.00	0	0.00	0	0.00	6	1.82	2	0.66	3	1.01	2	0.79	0	0.00
TRINITY_DN10982_c0_g1	15	0.79	24	1.65	26	1.68	27	1.15	24	1.38	43	3.60	28	1.37	44	2.62	24	1.57	30	1.64	17	1.09	36	4.89	23	1.22	32	2.47	27	1.63
TRINITY_DN10982_c0_g2	0	0.00	0	0.00	0	0.00	0	0.00	0	0.00	0	0.00	0	0.00	0	0.00	0	0.00	0	0.00	0	0.00	0	0.00	0	0.00	0	0.00	0	0.00
TRINITY_DN10983_c0_g1	31	1.23	16	0.67	27	0.92	52	1.86	35	1.46	36	1.33	58	2.05	36	1.44	53	1.98	23	0.83	26	1.03	27	1.07	10	0.41	12	0.57	2	0.08
TRINITY_DN10984_c0_g1	9	4.61	2	0.93	17	6.90	21	8.50	14	7.25	14	22.36	19	8.27	17	7.02	8	3.31	21	7.34	18	8.36	15	7.86	12	6.41	2	1.25	7	3.62
TRINITY_DN10985_c0_g1	24	1.54	26	1.82	35	1.90	54	2.89	51	3.26	83	5.00	81	5.08	70	4.29	89	6.36	15	0.85	32	2.25	8	0.44	30	2.05	29	2.35	35	2.26
TRINITY_DN10986_c0_g1	5	0.42	1	0.09	6	0.43	1	0.07	3	0.26	6	0.47	4	0.29	5	0.41	4	0.31	6	0.44	4	0.33	3	0.25	3	0.26	1	0.10	7	0.61
TRINITY_DN10987_c0_g1	47	1.87	51	2.26	51	1.82	147	5.42	166	7.16	173	6.59	145	5.39	127	5.30	143	5.48	50	1.94	39	1.65	38	1.59	47	2.11	48	2.40	47	2.09
TRINITY_DN10988_c0_g1	8	0.65	1	0.22	5	0.46	3	0.22	4	0.34	6	0.61	11	2.43	8	0.90	14	1.54	9	1.53	8	1.06	2	0.33	0	0.00	3	0.47	6	0.73
TRINITY_DN10989_c0_g1	12	1.02	9	0.79	22	1.59	25	1.88	17	1.51	39	3.07	23	1.72	10	0.83	21	1.65	9	0.67	8	0.67	11	0.93	7	0.62	14	1.43	10	0.89
TRINITY_DN1098_c0_g1	1845	71.76	1724	74.13	2210	73.50	1681	70.53	1520	63.99	1742	67.69	1494	51.69	1265	49.15	1382	51.06	975	37.68	932	36.90	1063	43.94	1447	56.76	1213	60.69	1496	64.16
TRINITY_DN1098_c11_g1	4	20.71	3	10.54	5	16.32	2	5.88	4	16.82	3	11.98	4	14.37	6	16.53	5	15.11	6	12.27	7	22.85	0	0.00	4	17.52	1	5.07	5	20.74
TRINITY_DN1098_c1_g1	107	190.28	89	129.04	140	160.58	106	141.60	85	114.65	88	106.85	69	103.91	71	106.94	87	233.81	60	43.37	53	123.20	51	68.49	103	143.74	87	146.97	84	112.35
TRINITY_DN1098_c7_g1	0	0.00	0	0.00	0	0.00	0	0.00	0	0.00	0	0.00	0	0.00	0	0.00	0	0.00	0	0.00	0	0.00	0	0.00	0	0.00	1	0.00	0	0.00
TRINITY_DN1098_c7_g2	0	0.00	0	0.00	0	0.00	0	0.00	0	0.00	0	0.00	0	0.00	0	0.00	0	0.00	0	0.00	0	0.00	0	0.00	0	0.00	0	0.00	0	0.00
TRINITY_DN1098_c8_g1	0	0.00	0	0.00	4	7.35	7	11.93	2	4.77	2	4.47	2	4.00	2	3.23	6	10.41	7	8.74	4	7.70	0	0.00	2	4.99	0	0.00	0	0.00
TRINITY_DN10990_c0_g1	7	1.06	6	0.92	13	1.66	6	0.79	14	2.21	3	0.42	3	0.40	3	0.43	2	0.27	12	1.51	10	1.48	17	2.61	7	1.11	12	2.21	1	0.16
TRINITY_DN10991_c0_g1	9	98.44	11	76.44	10	58.07	14	98.17	11	106.05	16	161.00	8	18.22	12	70.34	4	1.36	26	156.41	15	141.35	12	131.73	4	44.84	5	20.81	3	50.75
TRINITY_DN10992_c0_g1	0	0.00	0	0.00	1	11.35	0	0.00	1	14.18	2	27.29	0	0.00	1	9.21	0	0.00	2	12.69	2	20.72	2	25.46	0	0.00	1	16.08	1	13.85
TRINITY_DN10993_c0_g1	1530	60.79	1291	44.52	1646	48.00	2014	61.82	1660	58.60	1928	61.32	1921	62.84	1583	55.47	1853	64.58	1419	55.22	1146	44.43	1182	37.48	1759	64.86	1332	49.07	1533	50.50
TRINITY_DN10993_c0_g2	1	0.12	3	0.37	3	0.31	4	0.42	2	0.25	4	0.45	1	0.11	1	0.12	4	0.44	5	0.51	1	0.12	2	0.24	1	0.13	2	0.29	3	0.38
TRINITY_DN10994_c0_g1	1163	25.01	1141	26.04	1345	24.95	858	16.66	723	16.32	843	16.81	759	14.50	560	12.27	628	12.77	1349	26.55	1263	27.23	1333	28.29	846	18.91	780	20.12	877	19.87
TRINITY_DN10995_c0_g1	2	0.49	7	3.86	3	0.96	12	3.78	14	3.82	10	2.29	11	3.35	18	5.83	7	1.51	3	0.56	1	0.24	3	1.23	1	0.73	9	9.31	6	8.39
TRINITY_DN10996_c0_g1	456	21.35	367	18.64	456	18.43	383	15.75	298	14.39	392	17.06	501	20.30	395	18.43	506	21.73	549	22.85	500	22.74	475	21.36	448	22.05	286	16.29	374	18.22
TRINITY_DN10996_c1_g1	13	0.73	17	2.73	21	0.98	19	0.52	24	1.12	17	0.56	25	1.18	19	0.72	37	2.03	17	0.66	14	0.42	16	0.44	20	2.04	23	0.94	13	0.88
TRINITY_DN10997_c0_g1	4	8.29	2	0.76	8	8.65	4	3.03	0	0.00	6	4.32	7	6.67	7	1.73	8	6.22	12	2.49	3	0.84	4	1.11	0	0.00	3	0.99	4	1.11
TRINITY_DN10997_c1_g1	0	0.00	0	0.00	1	2.42	0	0.00	1	3.13	1	2.95	0	0.00	0	0.00	0	0.00	2	3.15	2	4.96	1	3.09	1	3.27	0	0.00	0	0.00
TRINITY_DN10998_c0_g1	2589	119.48	2359	115.16	2957	116.96	4338	182.02	3500	171.80	4073	177.97	4906	208.57	4409	213.79	4641	206.62	3391	139.09	2927	133.48	2946	134.52	3017	152.42	2302	130.13	2864	140.98
TRINITY_DN10998_c0_g2	15	1.26	16	1.39	22	1.57	16	1.19	18	1.58	20	1.56	21	1.55	17	1.40	15	1.16	12	0.88	13	1.08	9	0.75	0	0.00	0	0.00	2	0.18
TRINITY_DN10999_c0_g1	10	2.06	4	0.82	6	1.03	0	0.00	6	1.28	1	0.19	2	0.36	2	0.38	3	0.55	6	0.99	2	0.40	5	1.05	1	0.22	0	0.00	1	0.21
TRINITY_DN1099_c0_g1	1472	18.26	1303	17.13	1670	17.96	1863	20.94	1524	20.04	1919	22.10	1923	21.29	1635	20.88	1588	18.74	1691	19.38	1419	17.66	1366	16.60	1095	14.00	998	14.76	1142	14.80
TRINITY_DN1099_c0_g2	21	0.47	20	0.47	42	0.80	78	1.56	81	1.88	79	1.62	72	1.41	61	1.38	78	1.64	31	0.62	53	1.17	31	0.68	14	0.32	8	0.21	13	0.30
TRINITY_DN1099_c1_g1	778	24.01	754	24.65	966	25.68	921	25.62	811	26.32	979	28.05	1108	30.42	953	29.82	984	28.69	757	21.25	816	25.17	750	22.92	714	22.94	628	23.34	729	23.77
TRINITY_DN109_c0_g1	2799	85.07	2630	84.44	3087	80.55	3200	87.52	2727	87.16	3227	90.76	3372	90.67	3013	92.71	3213	92.11	3171	87.84	2973	90.62	3295	99.35	2563	80.86	2220	81.03	2402	76.84
TRINITY_DN109_c0_g2	10	0.36	9	0.53	7	0.24	7	0.23	6	0.23	13	0.43	22	0.71	13	0.93	13	0.44	5	0.16	12	0.43	17	0.90	2	0.07	13	1.36	14	1.45
TRINITY_DN109_c0_g3	3	0.24	8	0.67	5	0.34	16	1.14	7	0.59	4	0.30	5	0.36	5	0.40	2	0.15	1	0.07	1	0.08	8	0.64	3	0.25	0	0.00	3	0.25
TRINITY_DN109_c0_g4	349	11.72	339	12.03	352	10.17	430	12.99	399	14.06	413	12.86	468	13.94	308	10.46	454	14.35	508	15.46	400	13.44	334	11.09	310	10.83	230	9.28	311	10.99
TRINITY_DN10_c0_g1	324	18.65	318	19.49	397	20.00	437	21.91	382	22.28	453	24.49	562	28.39	454	25.67	573	30.58	428	22.19	360	21.22	397	22.43	322	20.38	281	19.63	322	20.40
TRINITY_DN10_c0_g2	0	0.00	0	0.00	0	0.00	1	1.52	0	0.00	0	0.00	1	1.77	1	1.45	1	1.55	0	0.00	0	0.00	0	0.00	2	4.43	0	0.00	0	0.00
TRINITY_DN10_c0_g3	0	0.00	0	0.00	0	0.00	0	0.00	0	0.00	0	0.00	1	4.00	0	0.00	0	0.00	0	0.00	0	0.00	0	0.00	0	0.00	0	0.00	0	0.00
[truncated: 76,003 more rows]
