# Supplementary material for: Leaf Blight in Ilex verticillata Caused by Alternaria alternata: Mechanisms of Antioxidant Defense, Phytohormone Crosstalk, and Oxidative Stress Responses
Source: Plants (Basel). 2025 Oct 3;14(19):3057. doi: 10.3390/plants14193057 (PMC12526423; doi:10.3390/plants14193057)
Supplement: Supplementary file 1 [file plants-14-03057-s001.zip › Supplementary Table S2 (Raw Hormone data).xlsx]

## Sheet: SA
RsA.a0d	1337.33			0d	3d	12d	19d
RsA.a0d	1316.49		PDA	1293.97	1222.38	1362.32	1317.05
RsA.a0d	1325.23		Aa	1326.35	1265.96	1444.33	1261.93
RsA.a3d	1268.43
RsA.a3d	1269.77
RsA.a3d	1259.69
RsA.a12d	1452.95
RsA.a12d	1445.22
RsA.a12d	1434.8
RsA.a19d	1277.5
RsA.a19d	1250.28
RsA.a19d	1258.01
RsPDA0d	1314.14
RsPDA0d	1289.6
RsPDA0d	1278.18
RsPDA3d	1201.54
RsPDA3d	1226.41
RsPDA3d	1239.19
RsPDA12d	1371.95
RsPDA12d	1337
RsPDA12d	1378
RsPDA19d	1339.01
RsPDA19d	1300.36
RsPDA19d	1311.79

## Sheet: JA
RsA.a0d	1347.73			0d	3d	12d	19d
RsA.a0d	1292.78		PDA	1209.42	1211.71	1218.16	1142.61
RsA.a0d	1306.2		Aa	1315.57	1125.65	1142.3	1270.82
RsA.a3d	1118.26
RsA.a3d	1110.45
RsA.a3d	1148.23
RsA.a12d	1134.81
RsA.a12d	1164.78
RsA.a12d	1127.31
RsA.a19d	1288.41
RsA.a19d	1267.18
RsA.a19d	1256.88
RsPDA0d	1229.4
RsPDA0d	1200.68
RsPDA0d	1198.18
RsPDA3d	1209.42
RsPDA3d	1235.33
RsPDA3d	1190.38
RsPDA12d	1221.6
RsPDA12d	1208.17
RsPDA12d	1224.72
RsPDA19d	1131.68
RsPDA19d	1146.67
RsPDA19d	1149.48

## Sheet: ABA
RsA.a0d	327.99			0d	3d	12d	19d
RsA.a0d	319.967		PDA	312.593	294.184	330.95	316.799
RsA.a0d	329.548		Aa	325.835	284.681	290.99	277.333
RsA.a3d	282.655
RsA.a3d	281.565
RsA.a3d	289.822
RsA.a12d	288.342
RsA.a12d	294.106
RsA.a12d	290.523
RsA.a19d	268.167
RsA.a19d	283.59
RsA.a19d	280.241
RsPDA0d	314.982
RsPDA0d	307.66
RsPDA0d	315.138
RsPDA3d	289.432
RsPDA3d	297.611
RsPDA3d	295.508
RsPDA12d	334.611
RsPDA12d	332.664
RsPDA12d	325.576
RsPDA19d	322.771
RsPDA19d	313.424
RsPDA19d	314.203

## Sheet: IAA
RsA.a0d	94.0546			0d	3d	12d	19d
RsA.a0d	93.0065		PDA	84.4155	90.0211	97.4132	82.8513
RsA.a0d	94.8644		A.alternata	93.9752	83.3039	86.5592	98.9614
RsA.a3d	82.4305
RsA.a3d	83.8358
RsA.a3d	83.6453
RsA.a12d	84.7648
RsA.a12d	88.3616
RsA.a12d	86.5513
RsA.a19d	98.9376
RsA.a19d	98.5089
RsA.a19d	99.4378
RsPDA0d	82.4067
RsPDA0d	85.9082
RsPDA0d	84.9316
RsPDA3d	88.1949
RsPDA3d	90.9342
RsPDA3d	90.9342
RsPDA12d	98.9376
RsPDA12d	95.2217
RsPDA12d	98.0801
RsPDA19d	81.0251
RsPDA19d	85.0983
RsPDA19d	82.4305

## Sheet: GA
RsA.a0d	503.703
RsA.a0d	499.998
RsA.a0d	507.694
RsA.a3d	597.198
RsA.a3d	588.646
RsA.a3d	579.24
RsA.a12d	580.095
RsA.a12d	570.118
RsA.a12d	576.674
RsA.a19d	581.235
RsA.a19d	571.116
RsA.a19d	564.703
RsPDA0d	492.587
RsPDA0d	486.886
RsPDA0d	492.729
RsPDA3d	557.434
RsPDA3d	548.028
RsPDA3d	537.053
RsPDA12d	453.678
RsPDA12d	462.372
RsPDA12d	461.232
RsPDA19d	474.914
RsPDA19d	498.573
RsPDA19d	481.755

## Sheet: CTK
RsA.a0d	53.4559			0d	3d	12d	19d
RsA.a0d	53.9711		Aa	53.572	53.0614	53.0985	46.9483
RsA.a0d	53.2888		PDA	57.4199	49.2459	49.8772	50.968
RsA.a3d	52.9268
RsA.a3d	53.2192
RsA.a3d	53.0382
RsA.a12d	52.3001
RsA.a12d	53.4838
RsA.a12d	53.5116
RsA.a19d	46.6188
RsA.a19d	46.6048
RsA.a19d	47.6214
RsPDA0d	57.2296
RsPDA0d	57.6334
RsPDA0d	57.3967
RsPDA3d	47.6492
RsPDA3d	50.1557
RsPDA3d	49.9329
RsPDA12d	48.8607
RsPDA12d	50.9494
RsPDA12d	49.8215
RsPDA19d	51.3811
RsPDA19d	50.295
RsPDA19d	51.2279

## Sheet: BR
RsA.a0d	112.352			0d	3d	12d	19d
RsA.a0d	110.66		PDA	120.413	114.506	126.822	115.388
RsA.a0d	116.413		Aa	113.142	110.291	120.72	129.704
RsA.a3d	109.799
RsA.a3d	109.091
RsA.a3d	111.983
RsA.a12d	120.074
RsA.a12d	120.474
RsA.a12d	121.613
RsA.a19d	133.119
RsA.a19d	128.812
RsA.a19d	127.181
RsPDA0d	122.351
RsPDA0d	119.674
RsPDA0d	119.213
RsPDA3d	114.967
RsPDA3d	115.736
RsPDA3d	112.814
RsPDA12d	127.858
RsPDA12d	124.381
RsPDA12d	128.227
RsPDA19d	114.198
RsPDA19d	113.737
RsPDA19d	118.228
